# Supplementary material for: Lipidomics of infant mesenchymal stem cells associate with the maternal milieu and child adiposity
Source: JCI Insight. 2024 Sep 3;9(19):e180016. doi: 10.1172/jci.insight.180016 (PMC11466181; doi:10.1172/jci.insight.180016)
Supplement: Supporting data values [file jciinsight-9-180016-s075.xlsx]

## Sheet: Figure 1
Figure 1
Panel B
	Raw DAG and TAG lipid species for the MIM condition were entered into Metaboanalyst 5.0, Oct.30, 2023: MSCCluster_raw tab
	Data transformation (cubic root) and data scaling (mean centering) were performed in Metaboanalyst
	K-Means Cluster analysis was performed in Metaboanalyst using MSCCluster_normalized tab
	Output:
Panel C				Panel D				Panel E
Principle Component analysis performed in Metaboanalyst using ClusteData_normalized (panels C&D)
PID	PC1	PC2		Feature	PC1	PC2		PID	Condition	Cluster	Sum_TAG
21520	-12.487	-0.81827		TG(48:2)_MIM	0.15395	-0.052002		21514_MIM	MIM	1	8.67435
21311	-2.8469	2.0268		TG(48:1)_MIM	0.16672	-0.011918		21520_MIM	MIM	1	5.56425
21536	-1.0618	-3.9648		TG(48:0)_MIM	0.10965	-0.0063338		21539_MIM	MIM	1	9.03437
21539	-7.2455	3.4714		TG(50:3)_MIM	0.17896	-0.070597		21414_MIM	MIM	1	4.36794
21549	-2.7935	-0.57124		TG(50:2)_MIM	0.25353	-0.058984		21358_MIM	MIM	1	7.4517
21358	-9.1375	0.46214		TG(50:1)_MIM	0.22835	0.012342		21565_MIM	MIM	1	8.40332
21572	21.775	-0.20158		TG(50:0)_MIM	0.11199	0.085352		21473_MIM	MIM	1	9.83125
21609	-11.198	0.31378		TG(52:5)_MIM	0.15852	-0.0056758		21381_MIM	MIM	1	6.53705
21410	22.175	-0.78172		TG(52:4)_MIM	0.19261	-0.0085725		21609_MIM	MIM	1	6.80185
21647	-1.7745	0.73542		TG(52:3)_MIM	0.27254	-0.054138		21410_MIM	MIM	2	57.8524
21563	-5.6925	-3.0772		TG(52:2)_MIM	0.32563	-0.071827		21419_MIM	MIM	2	35.7789
21643	8.8266	5.4536		TG(52:1)_MIM	0.21988	0.063933		21522_MIM	MIM	2	37.2142
41069	-1.4518	-1.7247		TG(52:0)_MIM	0.077165	0.07558		21412_MIM	MIM	2	26.0217
21506	-5.1477	0.75		TG(54:6)_MIM	0.17406	0.040979		21505_MIM	MIM	2	32.3379
21495	7.1961	7.6845		TG(54:5)_MIM	0.21391	0.014999		21643_MIM	MIM	2	28.1425
21514	-8.4299	-0.72954		TG(54:4)_MIM	0.22243	0.0046898		21367_MIM	MIM	2	51.2862
21419	11.319	-0.61973		TG(54:3)_MIM	0.27954	-0.096219		21572_MIM	MIM	2	54.6234
21403	-2.2575	-2.1777		TG(54:2)_MIM	0.23278	-0.023773		21495_MIM	MIM	2	24.5693
21367	19.799	-0.37881		TG(54:1)_MIM	0.098215	0.036765		21511_MIM	MIM	3	18.5263
21473	-6.0818	2.4072		TG(56:7)_MIM	0.22235	-0.016855		21311_MIM	MIM	3	13.3557
21381	-11.051	-1.3134		TG(56:6)_MIM	0.2002	-0.063032		21536_MIM	MIM	3	15.6888
21383	-6.3914	-0.5721		TG(56:5)_MIM	0.17383	-0.10095		40311_MIM	MIM	3	16.7174
21511	1.8553	0.64994		TG(56:4)_MIM	0.16511	-0.075809		21403_MIM	MIM	3	14.7676
21522	13.649	-0.58755		TG(56:3)_MIM	0.10987	-0.045458		21647_MIM	MIM	3	14.5989
40311	0.042118	-1.6482		DG(14:0/14:0/0:0)_MIM	0.0067963	-0.017773		21549_MIM	MIM	3	13.543
21412	7.0259	-2.5929		DG(14:0/16:1/0:0)_MIM	0.0083882	-0.019961		21559_MIM	MIM	3	15.7676
21414	-15.302	-0.94803		DG(14:0/16:0/0:0)_MIM	0.015558	-0.012064		21563_MIM	MIM	3	11.093
21559	-0.80899	0.1346		DG(16:1/16:1/0:0)_MIM	0.01927	-0.0068913		41069_MIM	MIM	3	14.8293
21505	9.6207	-4.0309		DG(14:0/18:1/0:0)_MIM	0.0249	-0.020888		21506_MIM	MIM	3	10.8688
21565	-7.6938	3.9201		DG(16:0/16:1/0:0)_MIM	0.036913	-0.0036965		21474_MIM	MIM	3	11.8656
21474	-4.429	-1.2712		DG(14:0/18:0/0:0)_MIM	0.018727	-0.0033321		21383_MIM	MIM	3	10.5247
				DG(16:0/16:0/0:0)_MIM	0.032639	0.017644
				DG(16:0/18:2/0:0)_MIM	0.03303	-0.0013097
				DG(16:1/18:1/0:0)_MIM	0.044128	-0.022293
				DG(16:0/18:1/0:0)_MIM	0.070634	0.0013508
				DG(18:0/16:1/0:0)_MIM	0.027385	-0.0085511
				DG(16:0/18:0/0:0)_MIM	0.043511	0.015993
				DG(16:0/20:4/0:0)_MIM	0.027602	0.018362
				DG(18:2/18:2/0:0)_MIM	0.018049	0.0052211
				DG(16:0/20:3/0:0)_MIM	0.023601	-0.011078
				DG(18:0/18:3/0:0)_MIM	0.016704	0.02073
				DG(18:2/18:1/0:0)_MIM	0.035402	-0.03152
				DG(16:0/20:2/0:0)_MIM	0.024774	-0.0050525
				DG(18:0/18:2/0:0)_MIM	0.028033	0.00027666
				DG(18:1/18:1/0:0)_MIM	0.059826	-0.0075462
				DG(16:0/20:1/0:0)_MIM	0.031749	-0.012149
				DG(18:0/18:1/0:0)_MIM	0.053327	0.027859
				DG(16:0/20:0/0:0)_MIM	0.017505	0.0020858
				DG(18:0/18:0/0:0)_MIM	0.02195	0.031027
				DG(16:0/22:6/0:0)_MIM	0.037436	0.028257
				DG(18:0/20:4/0:0)_MIM	0.055156	0.18957
				DG(18:0/22:6/0:0)_MIM	0.011774	0.036313
				DG(14:0/0:0/16:0)_MIM	0.0016214	0.14153
				DG(14:0/0:0/18:1)_MIM	0.0083536	0.0074159
				DG(16:0/0:0/16:1)_MIM	0.015492	0.2317
				DG(16:0/0:0/16:0)_MIM	0.02768	0.096175
				DG(16:0/0:0/18:2)_MIM	0.027506	0.059441
				DG(16:1/0:0/18:1)_MIM	0.017135	0.16669
				DG(16:0/0:0/18:1)_MIM	0.039029	0.30217
				DG(18:0/0:0/16:1)_MIM	0.032022	0.082552
				DG(16:0/0:0/18:0)_MIM	0.055643	0.16282
				DG(16:0/0:0/20:4)_MIM	0.032065	0.1807
				DG(18:2/0:0/18:1)_MIM	0.014345	0.058357
				DG(18:0/0:0/18:2)_MIM	0.017099	0.057948
				DG(18:1/0:0/18:1)_MIM	0.054228	0.32553
				DG(18:0/0:0/18:1)_MIM	0.034828	0.32464
				DG(18:0/0:0/18:0)_MIM	0.063879	0.11196
				DG(16:0/0:0/22:6)_MIM	0.036865	0.19389
				DG(18:0/0:0/20:4)_MIM	0.029539	0.54649
				DG(18:0/0:0/22:6)_MIM	0.011675	0.21186

## Sheet: Figure 2
Figure 2
Panels B-I
	Panels A-I were generated for repeated maternal measures (IPV1, IPV2). We modeled cluster comparisons using population-averaged generalized estimating equation (GEE) in SAS® Software Version 9.4 as detailed in the manuscript.
		Raw data used in analyses are detailed below for each panel, including covariates.
		Panel I is the composite Z score generated from raw data listed for Panels B-H, as detailed in the manuscript.
	Raw Data		Panel B		Panel C		Panel D		Panel E		Panel F		Panel G		Panel H		Panel I			Covariates used								Panel J
	PID	Cluster	Trig_IPV1	Trig_IPV2	FFA_IPV1	FFA_IPV2	TNFa_IPV1	TNFa_IPV2	HDL_IPV1	HDL_IPV2	Chol_IPV1	Chol_IPV2	Gluc_IPV1	Gluc_IPV2	Insu_IPV1	Insu_IPV2	Milieu_IPV1	Milieu_IPV2		maternal_age (y)	parity	pre_preg_bmi	Infant_sex	gest_age_IPV1 (wk)	gest_age_IPV2 (wk)			FM%_birth	gestational_age_birth (wks)	FM%_4-6mo	Age 4-6mo (yr)	FM%_4-6yr	Age 4-6yr (yr)
	21358	1	90	284	205	456	1.55	2.2	41	38	137	182	73	73	8	14	-3.76635	5.51411		30	2	20.7263	Male	13.5714	32			1.65	39	18.2	0.33425	.	.
	21381	1	126	128	356	273	0.129	1.586	56	58	202	223	77	87	10	7	-2.02088	0.682043		19	0	21.0951	Male	22.5714	29.5714			6.55	38.1429	17.45	0.48767	12.15	5.45479
	21414	1	94	113	472	511	0.955	1.277	69	76	179	205	75	76	5	11	-3.20745	-0.832202		29	0	36.15	Male	19.7143	29.5714			8.95	39.2857	21.6	0.38082	.	.
	21473	1	133	115	327	354	0.139	0.479	91	73	274	241	64	62	3	3	-4.7162	-4.50411		26	0	19.7145	Female	22.5714	28.5714			11.95	39	35.8	0.34521	.	.
	21514	1	100	123	326	410	0.765	0.908	82	95	233	261	75	89	6	12	-3.50729	0.304535		37	1	21.1646	Female	18.2857	26			11.65	39	29.05	0.36164	17.5	4.45205
	21520	1	147	207	220	328	0.647	1.067	76	77	232	277	72	76	11	19	-2.78513	2.72717		19	0	23.1958	Female	19.4286	27.4286			4.7	40.5714	.	.	18.85	4.54521
	21539	1	154	136	422	319	1.234	2.239	66	59	195	181	79	105	9	37	-0.213378	6.89587		30	4	20.291	Male	21.7143	29.7143			8.65	40.4286	31.3	0.36986	.	.
	21565	1	76	92	529	214	0.661	1.117	57	57	176	173	73	73	7	8	-2.83661	-4.19796		20	0	33.734	Male	16.2857	29.2857			.	.	15.2	0.36164	11.9	4.48767
	21609	1	87	111	192	160	0.975	1.536	76	74	202	220	74	74	7	8	-5.04543	-3.20546		30	1	20.201	Male	16.2857	28.2857			5.95	39.7143	.	.	.	.
	21367	2	98	144	335	295	1.57	2.33	61	70	144	186	67	73	6	6	-4.70706	-1.58423		35	1	22.5783	Male	16	24.7143			8.25	39.8571	16.65	0.38356	10.15	4.64932
	21410	2	120	162	531	645	0.688	1.223	57	56	176	189	82	77	12	13	-0.0771548	2.37633		42	4	34.2025	Male	18	27			9.9	38	23.05	0.42192	.	.
	21412	2	159	207	280	408	1.143	1.241	58	57	175	204	74	82	10	15	-1.84786	2.86283		38	2	30.2044	Male	20.2857	29.2857			4.15	39.7143	26.1	0.35616	16.85	4.51507
	21419	2	91	114	491	552	0.598	1.054	96	97	241	265	77	72	7	9	-2.99756	-1.11922		30	0	21.0642	Female	18.4286	27.4286			10	39.5714	27.35	0.35616	.	.
	21495	2	99	161	151	332	1.685	1.438	86	80	200	187	79	79	13	16	-3.46382	-0.70918		23	0	30.7497	Male	22	30			10.25	39.4286	29.05	0.34795	.	.
	21505	2	189	209	725	450	0.714	1.361	47	45	145	152	87	89	24	18	4.80912	3.84376		22	1	35.8627	Male	19	32.4286			13.1	39	17.6	0.32603	11.35	4.46849
	21522	2	94	106	194	408	0.807	1.849	71	69	165	179	68	75	14	15	-5.70853	-0.910065		27	1	41.9185	Female	23.2857	32.8571			12	39.5714	20.45	0.46575	.	.
	21572	2	122	153	434	274	0.435	0.548	43	46	163	200	64	64	5	9	-3.69376	-2.61422		24	1	21.2574	Female	17.5714	27.4286			7.65	38.2857	25.6	0.33699	.	.
	21643	2	158	170	249	243	0.386	0.685	59	54	188	188	75	75	16	15	-1.86611	-1.05432		23	1	30.2279	Female	23.4286	30.2857			15.75	42	25	0.33699	21.95	4.20274
	21311	3	237	209	297	532	2.22	2.22	60	64	173	188	75	86	9	27	1.19122	6.26655		31	0	19.1096	Male	20.5714	28.5714			10.75	40.1429	22.35	0.48767	27.25	4.53425
	21383	3	127	177	186	432	1.371	1.853	52	54	182	225	82	79	8	7	-1.60876	2.62862		30	0	22.3681	Female	13.5714	24.5714			11.1	41	31.4	0.43836	23.75	4.67397
	21403	3	89	137	411	534	1.026	1.241	82	73	178	183	78	79	7	10	-3.93709	-0.429687		33	0	21.8514	Male	17.5714	26.8571			10.9	40.8571	20.2	0.4137	.	.
	21474	3	127	198	634	428	1.028	1.118	41	39	145	144	74	101	9	31	0.0379582	6.46052		20	0	30.5479	Male	22.1429	30.1429			11.55	38.1429	29.05	0.38082	.	.
	21506	3	124	160	535	414	1.966	1.395	62	65	207	249	83	79	20	16	3.54108	2.71016		24	1	34.4799	Female	13	22			6.7	39	27.4	0.34521	.	.
	21511	3	250	183	525	578	1.059	0.748	35	44	155	179	76	80	16	15	3.78208	2.81459		25	0	36.1936	Male	21.8571	29.8571			12	39.5714	26	0.35616	.	.
	21536	3	140	149	276	376	1.899	2.188	58	57	182	202	72	79	7	10	-1.70432	1.55246		21	2	21.1168	Female	23.7143	31.7143			13.3	41.4286	23.45	0.39178	.	.
	21549	3	204	199	466	368	0.583	2.638	45	47	174	203	74	66	7	14	0.19653	2.80149		29	0	21.5646	Male	16.5714	26.5714			1.8	40.4286	18.3	0.36712	.	.
	21559	3	104	154	337	381	0.138	0.267	48	51	186	227	76	73	2	13	-3.76229	-0.0460983		19	0	31.5493	Female	16.7143	25.2857			14.25	40.7143	34.5	0.33973	27.35	4.46301
	21563	3	91	132	438	473	0.642	0.721	69	75	202	234	89	93	8	10	-1.13354	1.44683		32	1	30.011	Female	13.8571	22.8571			11.95	41.1429	24.75	0.34795	.	.
	21647	3	147	258	461	319	1.441	1.724	43	53	152	212	86	80	38	30	5.11292	6.18872		28	0	34.9317	Male	11.8571	23.8571			11.1	41.1429	28.45	0.39452	28.4	4.52603
	40311	3	161	202	523	706	1.193	4.756	54	51	228	225	66	75	13	12	1.37873	9.46502		36	4	32.528	Male	16.7143	24.8571			9.95	39	26.45	0.32603	24.4	4.52603
	41069	3	158	153	301	502	1.257	1.243	62	54	207	200	68	72	6	8	-2.11289	0.334974		25	3	33.3719	Female	22.5714	27			9.8	37.8571	29.45	0.33973	.	.
Output (plotted values)			Panel B		Panel C		Panel D		Panel E		Panel F		Panel G		Panel H		Panel I
			Mean	SEM	Mean	SEM	Mean	SEM	Mean	SEM	Mean	SEM	Mean	SEM	Mean	SEM	Mean	SEM
		Cluster 1	118.49	12.6246	356.55	20.2767	0.9593	0.1088	70.5237	2.6355	217.59	6.2605	76.6103	2.6653	10.2243	2.1124	-1.5771	0.8063
		Cluster 2	130.86	10.3011	371.4	48.0149	0.9487	0.1552	65.8189	5.0708	187.53	7.1803	75.8254	2.2322	12.0189	1.3648	-1.6419	0.7254
		Cluster 3	174.33	11.3965	432.37	17.2527	1.5214	0.1504	55.8018	2.9289	197.81	6.4719	77.4748	1.726	12.7926	1.2441	1.701	0.556
																	**To support interpretation of the milieu score (Panel I), we calculated percent difference between MSC Clusters by log transforming the response variable and applying the formula 100(eβc – 1)% to the estimated differences

## Sheet: Figure 3
Figure 3
Panel B											Panel C				Panel D						Panel E
											Partial least squares discriminant analysis was performed in Metaboanalyst 5.0 using LipidChallenge_normalized tab (panels C&D)										Source data for generating heatmap in Metaboanalyst 5.0 (using default settings) is available in LipidChallenge_normalized tab
Raw data for ALL lipid species for the BSA, 24hFA, and FARF conditions were entered into Metaboanalyst 5.0, Oct.30, 2023: LipidChallenge_raw tab
Data transformation (cubic root) and data scaling (mean centering) were performed in Metaboanalyst											PID_Cond	Comp 1	Comp 2		Feature	Comp 1	Comp 2
ANOVA was performed in Metaboanalyst using LipidChallenge_normalized tab											21514_BSA	-1.874	0.19036		CAR(12:0)	0.36686	0.01177
Output:											21520_BSA	-1.3502	-1.0199		CAR(14:0)	0.34708	-0.033775
Feature	f.value	p.value	-LOG10(p)	FDR	Fisher's LSD						21539_BSA	-1.3357	-0.93094		CAR(16:0)	0.29698	0.0092211
CAR(16:0)	110.93	5.1609e-25	24.287	6.3995e-23	2 - 1; 3 - 1; 2 - 3						21414_BSA	-3.893	0.83558		CAR(16:1)	0.37168	0.014524
CAR(12:0)	95.126	6.3276e-23	22.199	2.6563e-21	2 - 1; 3 - 1; 2 - 3						21358_BSA	-2.4738	0.20303		CAR(18:0)	0.26798	-0.083133
CAR(16:1)	95.078	6.4265e-23	22.192	2.6563e-21	2 - 1; 3 - 1; 2 - 3						21565_BSA	-0.67598	-2.8023		CAR(18:1)	0.35573	-0.00059895
CAR(18:1)	92.283	1.5917e-22	21.798	4.9341e-21	2 - 1; 3 - 1; 2 - 3						21473_BSA	-2.2676	1.5254		SM(20:3)	-0.027531	-0.024534
CAR(14:0)	56.903	1.062e-16	15.974	2.6337e-15	2 - 1; 3 - 1; 2 - 3						21381_BSA	-2.7062	-1.305		SM(20:3).1	0.032647	-0.088303
TG(56:4)	42.162	1.2021e-13	12.92	2.4843e-12	2 - 1; 3 - 1						21609_BSA	-2.6694	0.63576		SM(20:3).2	0.031259	-0.089382
CAR(18:0)	41.851	1.4114e-13	12.85	2.5001e-12	2 - 1; 3 - 1						21410_BSA	-1.3143	-1.3934		SM(20:3).3	0.025122	-0.051602
TG(54:3)	41.099	2.0873e-13	12.68	3.2353e-12	2 - 1; 3 - 1; 2 - 3						21419_BSA	-0.66151	-1.0264		SM(20:3).4	0.016341	-0.057841
TG(52:2)	39.452	4.978e-13	12.303	6.8586e-12	2 - 1; 3 - 1; 2 - 3						21522_BSA	-2.1137	0.24742		SM(20:3).5	0.015136	-0.020256
TG(50:1)	34.585	7.1963e-12	11.143	8.9234e-11	2 - 1; 3 - 1; 2 - 3						21412_BSA	-2.2505	-0.02582		SM(20:3).6	0.011167	-0.075742
TG(54:2)	33.791	1.1301e-11	10.947	1.274e-10	2 - 1; 3 - 1; 2 - 3						21505_BSA	-2.4366	-1.5853		SM(20:3).7	0.011291	-0.06946
TG(56:5)	28.535	2.526e-10	9.5976	2.6102e-09	2 - 1; 3 - 1; 2 - 3						21643_BSA	-1.388	-1.4082		SM(20:3).8	0.021447	-0.11916
TG(56:3)	27.982	3.5476e-10	9.4501	3.3839e-09	2 - 1; 3 - 1						21367_BSA	-0.76921	-0.75741		SM(20:3).9	-0.0060116	-0.08722
TG(48:0)	23.016	8.4519e-09	8.073	7.4859e-08	2 - 1; 3 - 1; 2 - 3						21572_BSA	-0.31387	-2.6633		SM(20:3).10	-0.017972	-0.074845
TG(52:1)	21.854	1.8363e-08	7.7361	1.5094e-07	2 - 1; 3 - 1; 2 - 3						21495_BSA	-1.8952	-1.8542		SM(20:3).11	-0.001475	-0.070251
TG(52:3)	21.766	1.9476e-08	7.7105	1.5094e-07	2 - 1; 3 - 1; 2 - 3						21511_BSA	-1.5738	-1.72		SM(20:3).12	0.014311	0.020529
DG(18:1/18:1/0:0)	20.66	4.1309e-08	7.384	3.0131e-07	2 - 1; 3 - 1; 2 - 3						21311_BSA	-1.5226	-0.37662		SM(20:3).13	-0.012629	-0.010356
TG(50:2)	19.701	8.0083e-08	7.0965	5.5168e-07	2 - 1; 3 - 1; 2 - 3						21536_BSA	-1.0914	-0.12859		SM(20:3).14	0.018571	-0.087184
DG(16:0/20:1/0:0)	18.027	2.6054e-07	6.5841	1.7004e-06	2 - 1; 3 - 1; 2 - 3						40311_BSA	-1.4035	-0.40527		SM(20:3).15	0.015918	-0.033161
DG(16:0/18:1/0:0)	15.577	1.5519e-06	5.8091	9.6215e-06	2 - 1; 3 - 1; 2 - 3						21403_BSA	-1.8414	0.89531		GlcCer(20:0)	0.046243	-0.030748
DG(16:0/16:0/0:0)	15.31	1.892e-06	5.7231	1.1172e-05	2 - 1; 3 - 1; 2 - 3						21647_BSA	-1.4576	-0.8142		GlcCer(23:0)	0.024841	-0.073686
TG(54:4)	14.526	3.4091e-06	5.4674	1.9215e-05	2 - 1; 3 - 1						21549_BSA	-2.714	0.33758		GlcCer(22:0)	0.070267	-0.21297
TG(56:6)	12.889	1.1962e-05	4.9222	6.4493e-05	2 - 1; 3 - 1						21559_BSA	-1.0954	-0.76354		GlcCer(16:0)	0.0020591	0.026935
TG(48:1)	12.578	1.5247e-05	4.8168	7.8774e-05	2 - 1; 2 - 3						21563_BSA	-2.1185	1.0593		GlcCer(24:0)	0.028718	-0.27053
SM(20:3).10	10.608	7.3031e-05	4.1365	0.00035919	1 - 2; 1 - 3						41069_BSA	-2.2368	-0.088829		GlcCer(18:0)	-0.004466	0.085328
TG(54:1)	10.534	7.7528e-05	4.1105	0.00035919	2 - 1; 3 - 1						21506_BSA	-2.1712	-0.078923		GlcCer(24:1)	0.038035	-0.25328
SM(20:3)	10.523	7.821e-05	4.1067	0.00035919	1 - 2; 1 - 3						21474_BSA	-2.7992	0.0474		LacCer(20:0)	-0.048836	0.1962
TG(56:7)	10.309	9.3041e-05	4.0313	0.00041204	2 - 1; 3 - 1						21383_BSA	-2.0558	0.50444		LacCer(23:0)	-0.059418	0.14408
DG(16:0/20:2/0:0)	9.2571	0.00022081	3.656	0.00091958	2 - 1; 2 - 3						21514_24hFA	1.6308	0.57061		LacCer(18:0)	-0.032966	0.13843
TG(50:0)	9.248	0.00022248	3.6527	0.00091958	2 - 1; 3 - 1						21520_24hFA	1.5052	0.28121		SPB(18:1;O2)	0.038133	-0.10328
DG(18:1/0:0/18:1)	8.2535	0.00051158	3.2911	0.0020463	2 - 1; 3 - 1						21539_24hFA	1.3703	-0.64245		SPB(18:1;O)	0.0056005	0.0045002
TG(54:5)	6.9266	0.0015923	2.798	0.0061702	2 - 1; 3 - 1						21414_24hFA	-0.34268	1.5963		SPBP(18:1;O2)	-0.014239	0.007354
DG(16:0/20:3/0:0)	6.8761	0.0016635	2.779	0.0062507	2 - 1; 3 - 1						21358_24hFA	1.1022	0.72158		Cer(14:0)	-0.032015	0.032896
SM(20:3).9	6.6166	0.0020848	2.6809	0.0076033	1 - 2; 1 - 3						21565_24hFA	1.0862	-0.54187		Cer(16:0)	-0.005375	-0.022649
DG(16:0/20:0/0:0)	5.8663	0.0040292	2.3948	0.014275	2 - 1; 3 - 1						21473_24hFA	1.3059	1.7939		Cer(18:0)	0.0018315	-0.019739
TG(52:4)	5.1993	0.0072971	2.1368	0.025134	2 - 1; 3 - 1						21381_24hFA	0.99312	-0.27924		Cer(20:0)	-0.0057706	-0.020203
DG(18:0/18:1/0:0)	4.9781	0.0089015	2.0505	0.029832	2 - 1; 3 - 1						21609_24hFA	1.4428	0.40587		Cer(22:0)	-0.0035017	-0.07445
DG(14:0/16:1/0:0)	4.9163	0.0094118	2.0263	0.030712	1 - 2; 1 - 3						21410_24hFA	1.5472	0.29917		Cer(23:0)	-0.00059413	-0.081506
SM(20:3).13	4.3886	0.015182	1.8187	0.047136	1 - 3						21419_24hFA	1.1852	0.025556		Cer(24:0)	0.00042235	-0.073968
TG(50:3)	4.387	0.015205	1.818	0.047136	1 - 2						21522_24hFA	1.5707	0.030783		Cer(24:1)	0.0021761	-0.088995
											21412_24hFA	1.5707	0.84053		Cer(24:2)	-0.0057865	-0.074362
											21505_24hFA	1.5145	-0.11521		Cer(26:0)	-0.021647	0.085233
											21643_24hFA	1.7526	-0.69814		Cer(26:1)	-0.0081296	-0.053526
											21367_24hFA	2.0864	-0.43213		Cer(16:0;O2)	-0.031275	0.17163
											21572_24hFA	2.4179	-2.933		Cer(18:0;O2)	-0.011904	0.21299
											21495_24hFA	2.397	-1.3691		Cer(20:0;O2)	-0.012249	0.23848
											21511_24hFA	-1.6231	-0.42876		Cer(22:0;O2)	-0.0087699	0.24357
											21311_24hFA	0.99048	-0.93103		Cer(23:0;O2)	-0.01018	0.22657
											21536_24hFA	1.5635	1.4277		Cer(24:0;O2)	-0.0037162	0.19857
											40311_24hFA	1.7385	0.73189		Cer(26:0;O2)	0.019022	0.077067
											21403_24hFA	1.2864	0.84199		Cer(26:1;O2)	0.02697	0.046633
											21647_24hFA	1.9622	-0.39415		TG(48:2)	0.05192	-0.057301
											21549_24hFA	1.4291	0.032019		TG(48:1)	0.080159	-0.067058
											21559_24hFA	2.3781	-1.4051		TG(48:0)	0.11835	-0.07144
											21563_24hFA	1.4336	1.1181		TG(50:3)	0.065453	-0.074318
											41069_24hFA	1.5347	-0.080461		TG(50:2)	0.10815	-0.069591
											21506_24hFA	0.98392	0.60478		TG(50:1)	0.14689	-0.072523
											21474_24hFA	1.6374	-0.18944		TG(50:0)	0.11291	-0.11215
											21383_24hFA	0.80677	1.7824		TG(52:5)	0.044027	-0.13723
											21514_FARF	-0.05963	0.78331		TG(52:4)	0.075839	-0.097577
											21520_FARF	1.0044	0.79161		TG(52:3)	0.12145	-0.070615
											21539_FARF	0.75921	-0.13481		TG(52:2)	0.15575	-0.067614
											21414_FARF	-1.9708	2.1751		TG(52:1)	0.14545	-0.096394
											21358_FARF	0.037268	0.41287		TG(52:0)	0.086718	-0.15128
											21565_FARF	0.26354	0.45634		TG(54:6)	0.062569	-0.12099
											21473_FARF	-0.021812	1.8578		TG(54:5)	0.086128	-0.10949
											21381_FARF	0.57529	-0.52183		TG(54:4)	0.10544	-0.078206
											21609_FARF	0.11468	0.9294		TG(54:3)	0.15818	-0.044096
											21410_FARF	-0.12225	0.92585		TG(54:2)	0.142	-0.047564
											21419_FARF	0.8456	0.35334		TG(54:1)	0.18523	-0.0918
											21522_FARF	0.51794	0.091707		TG(56:7)	0.089132	-0.091365
											21412_FARF	-0.13491	0.81922		TG(56:6)	0.086831	-0.070336
											21505_FARF	0.73009	-0.5368		TG(56:5)	0.11441	-0.024807
											21643_FARF	1.2782	-1.1523		TG(56:4)	0.15818	0.0090885
											21367_FARF	1.166	0.10451		TG(56:3)	0.15733	-0.01494
											21572_FARF	2.1387	-2.0091		DG(14:0/14:0/0:0)	-0.077581	-0.026916
											21495_FARF	1.281	-1.3482		DG(14:0/16:1/0:0)	-0.032147	-0.058806
											21511_FARF	0.71256	-0.19628		DG(14:0/16:0/0:0)	0.0013232	-0.05265
											21311_FARF	0.57834	-0.032856		DG(16:1/16:1/0:0)	0.0091917	-0.090957
											21536_FARF	1.2575	1.6637		DG(14:0/18:1/0:0)	0.0073733	-0.063324
											40311_FARF	1.1664	-0.5052		DG(16:0/16:1/0:0)	0.043321	-0.082739
											21403_FARF	0.50192	1.1631		DG(14:0/18:0/0:0)	-0.015785	-0.061702
											21647_FARF	0.85127	0.46692		DG(16:0/16:0/0:0)	0.07758	-0.067856
											21549_FARF	-0.018151	1.7714		DG(16:0/18:2/0:0)	0.031182	-0.10281
											21559_FARF	1.6159	-0.38045		DG(16:1/18:1/0:0)	0.041679	-0.078814
											21563_FARF	1.0853	1.4973		DG(16:0/18:1/0:0)	0.084312	-0.080962
											41069_FARF	0.47633	1.43		DG(18:0/16:1/0:0)	0.010427	-0.081697
											21506_FARF	-0.64471	0.29985		DG(16:0/18:0/0:0)	0.065306	-0.10872
											21474_FARF	-1.8925	-0.023695		DG(16:0/20:4/0:0)	0.027541	-0.087043
											21383_FARF	0.11957	0.85064		DG(18:2/18:2/0:0)	0.016823	-0.11699
															DG(16:0/20:3/0:0)	0.060994	-0.063508
															DG(18:0/18:3/0:0)	-0.0096472	-0.07222
															DG(18:2/18:1/0:0)	0.023476	-0.086159
															DG(16:0/20:2/0:0)	0.066555	-0.074885
															DG(18:0/18:2/0:0)	-0.00033081	-0.067598
															DG(18:1/18:1/0:0)	0.088541	-0.055401
															DG(16:0/20:1/0:0)	0.1022	-0.060169
															DG(18:0/18:1/0:0)	0.048633	-0.06284
															DG(16:0/20:0/0:0)	0.084349	-0.081001
															DG(18:0/18:0/0:0)	0.037596	-0.092928
															DG(16:0/22:6/0:0)	0.021035	-0.090443
															DG(18:0/20:4/0:0)	0.018225	-0.054367
															DG(18:0/22:6/0:0)	-0.0063651	-0.034497
															DG(14:0/0:0/16:0)	-0.020649	-0.008262
															DG(14:0/0:0/18:1)	0.055711	0.37918
															DG(16:0/0:0/16:1)	0.021996	-0.067308
															DG(16:0/0:0/16:0)	0.056291	-0.10737
															DG(16:0/0:0/18:2)	-0.0076511	-0.077171
															DG(16:1/0:0/18:1)	0.036015	-0.069279
															DG(16:0/0:0/18:1)	0.087734	-0.13207
															DG(18:0/0:0/16:1)	-0.037725	0.021257
															DG(16:0/0:0/18:0)	0.018497	-0.18547
															DG(16:0/0:0/20:4)	0.0091063	0.11717
															DG(18:2/0:0/18:1)	0.0549	0.10458
															DG(18:0/0:0/18:2)	0.0048122	-0.029812
															DG(18:1/0:0/18:1)	0.10753	-0.10447
															DG(18:0/0:0/18:1)	0.047637	-0.13421
															DG(18:0/0:0/18:0)	-0.0038828	-0.24326
															DG(16:0/0:0/22:6)	0.0022361	-0.13018
															DG(18:0/0:0/20:4)	-0.0087862	-0.085136
															DG(18:0/0:0/22:6)	-0.015629	-0.095996

## Sheet: Figure 4
Figure 4
	Data were calculated as the sum of respective species using LipidChallenge_raw tab
				Panel A	Panel B	Panel C	Panel D	Panel E	Panel F	Panel G	Panel H
	PID	Condition	Cluster	CAR	TG	DG12	DG13	CAR_sat	TG_sat	DG12_sat	DG13_sat
	21514_24hFA	24hFA	1	74.5187	40718.3	1511.98	713.412	45.9609	999.463	178.351	100.235
	21520_24hFA	24hFA	1	175.396	25301.9	1641.39	329.957	89.5002	660.359	147.911	27.7211
	21539_24hFA	24hFA	1	104.832	39440.8	1428.74	1364.03	47.0194	932.089	191.976	121.989
	21414_24hFA	24hFA	1	29.455	19040.2	755.115	341.471	17.5694	383.52	85.4018	53.2251
	21358_24hFA	24hFA	1	51.9626	40319.5	2012.32	569.836	27.2029	1026.86	201.106	74.5005
	21565_24hFA	24hFA	1	62.087	41466.2	1559.3	303.335	32.5414	642.106	136.668	37.3914
	21473_24hFA	24hFA	1	46.92	48955	1449.02	396.265	27.5012	1179.55	105.651	40.2158
	21381_24hFA	24hFA	1	89.7062	22270.4	1781.28	356.44	44.0238	389.268	163.922	112.7
	21609_24hFA	24hFA	1	49.6631	61292	1683.1	694.253	28.5926	891.169	146.596	87.7021
	21410_24hFA	24hFA	2	133.213	34209.2	1673.36	329.006	81.8991	1459.8	158.887	71.366
	21419_24hFA	24hFA	2	195.42	14185.9	1531.87	680.18	108.199	331.032	186.052	119.026
	21522_24hFA	24hFA	2	89.5218	57010	1412.75	604.134	45.1001	1093.02	193.709	83.3373
	21412_24hFA	24hFA	2	90.8576	35931.6	1467.64	394.382	52.2153	1366.09	169.394	55.3934
	21505_24hFA	24hFA	2	37.1559	65950.4	1512.04	346.67	26.8324	1270.44	173.309	99.4262
	21643_24hFA	24hFA	2	171.904	44493.8	1150.81	1210.98	104.865	1772.43	153.958	169.203
	21367_24hFA	24hFA	2	132.789	61790.8	2400.72	841.799	71.6232	1911.15	324.319	174.906
	21572_24hFA	24hFA	2	185.158	73358	3490.08	1177.16	112.749	2599.23	525.915	197.033
	21495_24hFA	24hFA	2	165.809	68108.8	2552.94	1153.14	77.9576	1370.07	338.851	247.234
	21511_24hFA	24hFA	3	11.0649	14981.5	1197.25	646.754	8.34848	635.379	175.435	124.865
	21311_24hFA	24hFA	3	101.695	36795.6	1024.92	1047.87	59.4607	848.599	136.892	180.214
	21536_24hFA	24hFA	3	104.29	26828.3	1205.03	400.719	57.838	458.114	141.307	57.0272
	40311_24hFA	24hFA	3	107.337	35828.2	982.688	223.099	59.7807	735.151	109.009	32.6073
	21403_24hFA	24hFA	3	69.6831	41485.9	1093.27	550.441	33.645	512.014	173.994	123.533
	21647_24hFA	24hFA	3	107.331	53141.6	2591.17	511.385	53.5472	777.264	236.014	39.5192
	21549_24hFA	24hFA	3	63.6548	48307.7	1872.06	529.664	36.2562	778.61	212.98	96.5586
	21559_24hFA	24hFA	3	132.796	74751.4	2178.6	769.958	83.145	2287.62	290.043	169.746
	21563_24hFA	24hFA	3	61.5835	42630.8	1213.87	441.257	32.0343	702.745	155.84	46.4239
	41069_24hFA	24hFA	3	94.9907	39053.7	1502.79	632.535	55.578	880.322	210.559	159.474
	21506_24hFA	24hFA	3	80.5044	24230.6	1009.77	421.195	38.7416	410.927	108.417	90.8713
	21474_24hFA	24hFA	3	81.5542	49428.8	2229.56	406.397	41.0036	703.519	207.455	42.2734
	21383_24hFA	24hFA	3	54.529	29078.6	895.823	209.889	35.2682	708.169	92.0624	50.9376
	21514_BSA	BSA	1	6.48014	12299.8	940.056	551.682	5.16518	292.869	139.902	174.887
	21520_BSA	BSA	1	19.4867	10457	1532.41	1256.34	11.4784	494.298	193.565	93.9154
	21539_BSA	BSA	1	17.075	14434.9	1599.27	323.329	8.8705	309.144	139.911	58.3871
	21414_BSA	BSA	1	1.53254	8188.9	565.153	235.627	1.13145	240.787	62.6949	31.4965
	21358_BSA	BSA	1	4.25831	10474	1276.25	485.191	2.47256	302.592	144.438	74.5274
	21565_BSA	BSA	1	18.5447	49506.8	1615	1160.28	12.7322	964.969	207.531	280.924
	21473_BSA	BSA	1	6.29574	10669.8	928.56	356.047	4.32106	369.141	93.0633	32.7759
	21381_BSA	BSA	1	6.92332	10399.2	1312.58	414.847	4.14874	279.31	150.224	109.977
	21609_BSA	BSA	1	4.60897	10820	1107.49	501.768	2.98015	311.799	99.828	57.0014
	21410_BSA	BSA	2	12.5357	23630.6	1339.47	396.454	8.66704	1186.21	143.248	57.6529
	21419_BSA	BSA	2	47.2236	12671.6	1269.58	551.945	29.958	655.119	157.386	95.4343
	21522_BSA	BSA	2	6.22567	14491.4	1006.75	334.173	4.02947	354.418	136.866	63.8351
	21412_BSA	BSA	2	6.40167	15688	771.636	360.788	3.98854	387.773	92.6016	60.6938
	21505_BSA	BSA	2	2.831	23999.4	1161.26	677.745	2.33258	324.557	107.259	331.983
	21643_BSA	BSA	2	19.7269	18515.1	1044.02	1456.28	15.8077	873.442	207.071	361.446
	21367_BSA	BSA	2	11.1814	30778.1	1243.33	632.377	6.65262	701.599	175.548	131.298
	21572_BSA	BSA	2	19.292	36804.9	2348.9	790.496	13.4443	796.887	258.255	315.665
	21495_BSA	BSA	2	11.4085	18114.9	1571.21	664.937	8.80125	449.349	190.847	331.039
	21511_BSA	BSA	3	5.16799	47959	1360.03	411.926	3.26207	1118.23	212.587	122.87
	21311_BSA	BSA	3	11.7582	17455.5	1043.47	916.736	7.94058	432.856	91.8733	56.3287
	21536_BSA	BSA	3	10.5778	17117.3	1724.28	174.998	7.46388	360.791	166.831	51.7192
	40311_BSA	BSA	3	9.70208	16751.6	1083.88	395.837	7.06179	529.625	132.765	96.0868
	21403_BSA	BSA	3	5.33919	16131.2	682.964	324.42	3.23731	290.23	123.802	77.0086
	21647_BSA	BSA	3	7.62448	16162.6	1247.96	810.017	5.2909	411.882	189.503	176.571
	21549_BSA	BSA	3	3.82745	14077.4	992.445	289.153	2.87059	296.706	101.229	44.7258
	21559_BSA	BSA	3	14.1702	20346.9	1045.08	354.014	10.4079	595.941	127.587	67.4072
	21563_BSA	BSA	3	4.4378	14020.2	849.13	288.502	2.98032	346.354	117.192	45.8326
	41069_BSA	BSA	3	4.78452	12165.9	1033.86	441.939	3.46548	427.645	146.281	137.396
	21506_BSA	BSA	3	6.26745	11032.6	807.375	500.275	4.01657	322.4	103.054	72.17
	21474_BSA	BSA	3	3.04165	16555.6	1161.85	459.518	2.13711	228.787	106.944	86.9803
	21383_BSA	BSA	3	7.99155	12181.7	852.233	527.703	5.98574	482.148	103.154	116.144
	21514_FARF	FARF	1	29.1759	21010.9	1065.08	220.688	19.8874	465.068	126.341	72.851
	21520_FARF	FARF	1	128.141	13993.2	1603.39	279.647	82.4029	542.481	182.528	37.2447
	21539_FARF	FARF	1	64.258	30006.1	1557.46	496.874	36.2626	635.948	176.971	64.0208
	21414_FARF	FARF	1	6.94233	8286.89	691.327	298.922	4.13151	228.049	85.7598	37.1491
	21358_FARF	FARF	1	32.5289	26202	1412.38	665.666	19.7451	615.433	173.529	102.623
	21565_FARF	FARF	1	26.7815	26044.7	1042.52	361.993	15.4952	465.418	97.4426	51.8029
	21473_FARF	FARF	1	29.7147	22908.6	1120.04	325.949	20.3683	484.299	106.425	34.8367
	21381_FARF	FARF	1	67.3722	24692.9	1818.37	504.041	35.436	410.863	215.574	177.389
	21609_FARF	FARF	1	20.9665	33324	1349.76	545.161	13.3845	493.252	106.603	32.7045
	21410_FARF	FARF	2	41.7595	16339.7	1003.68	304.321	25.0639	557.746	96.3027	30.8288
	21419_FARF	FARF	2	92.7854	15009.6	1631.99	354.817	54.8246	598.742	205.17	59.1845
	21522_FARF	FARF	2	38.4106	36032	1276.35	458.954	20.8886	764.007	144.971	47.5323
	21412_FARF	FARF	2	28.857	22000.1	978.978	300.959	17.2399	532.454	126.887	70.7929
	21505_FARF	FARF	2	18.5904	77741.8	1393.49	851.443	12.9639	1190.17	171.68	365.829
	21643_FARF	FARF	2	125.561	48726.9	1411.75	1223.49	83.4754	1820.94	191.613	211.091
	21367_FARF	FARF	2	58.7822	46998.8	1332.52	867.912	29.7964	936.161	194.638	134.879
	21572_FARF	FARF	2	173.081	49118.3	2647.49	1103.04	107.817	2261.12	312.771	183.452
	21495_FARF	FARF	2	61.1385	45445.7	1812.11	1010.76	36.1785	970.966	222.13	203.605
	21511_FARF	FARF	3	31.5222	49438.2	1645.57	874.247	21.6533	1414.67	207.85	159.918
	21311_FARF	FARF	3	38.1529	31788.3	1345.67	1242.38	24.3605	773.673	149.263	141.144
	21536_FARF	FARF	3	76.0587	22532.3	1007.05	526.522	46.6587	523.063	111.742	63.4617
	40311_FARF	FARF	3	75.8636	32018.1	1674.19	357.631	43.2789	863.787	158.245	59.4094
	21403_FARF	FARF	3	29.7351	28942.4	1380.3	392.718	15.5973	390.549	149.108	34.0625
	21647_FARF	FARF	3	47.7967	29169	1648.86	362.035	27.9648	471.391	187.203	98.1378
	21549_FARF	FARF	3	21.7552	21539.7	1009.98	386.159	12.9076	356.892	124.927	66.7034
	21559_FARF	FARF	3	61.2905	57078.9	1413.81	393.494	42.7025	1608.38	169.202	54.1192
	21563_FARF	FARF	3	55.6551	26046.2	1136.4	253.064	31.4419	417.002	147.847	43.1652
	41069_FARF	FARF	3	39.8125	20799.8	1124.95	256.719	26.2823	516.204	132.198	47.2252
	21506_FARF	FARF	3	23.1739	13775.9	1092.22	241.844	15.9545	415.774	107.979	40.0902
	21474_FARF	FARF	3	6.20922	17117.3	1170.69	303.108	4.80557	229.175	101.709	45.1008
	21383_FARF	FARF	3	55.4866	16741.9	987.616	449.12	35.1259	733.221	118.933	99.403

## Sheet: Figure 5
Figure 5
	Data were calculated as the sum of respective species using LipidChallenge_raw tab
				Panel A	Panel B	Panel C	Panel D	Panel E	Panel F
	PID	Condition	Cluster	SM	Cer	GlcCer	CerO2	LacCer	SPB(18:1;O)
	21514_24hFA	24hFA	1	5873.61	501.661	531.649	69.7087	9.22554	31.0235
	21520_24hFA	24hFA	1	8358.45	805.173	566.756	73.8804	18.3496	69.9912
	21539_24hFA	24hFA	1	10289.8	1203.8	523.461	59.0367	22.8044	14.8004
	21414_24hFA	24hFA	1	4518.44	535.174	371.66	69.2325	267.188	25.7977
	21358_24hFA	24hFA	1	9053.59	1106.92	373.746	208.049	392.278	20.0632
	21565_24hFA	24hFA	1	8059.75	644.562	664.845	39.3713	10.9805	22.1241
	21473_24hFA	24hFA	1	7162.15	967.539	252.74	236.484	160.481	23.6986
	21381_24hFA	24hFA	1	5574.63	233.801	943.098	33.0127	12.3243	43.4848
	21609_24hFA	24hFA	1	7684.03	1294.01	421.645	356.606	292.427	37.5817
	21410_24hFA	24hFA	2	5838.56	1171.16	1387.61	27.2058	349.463	15.4136
	21419_24hFA	24hFA	2	7271.77	1057.35	742.906	141.06	21.4489	7.5239
	21522_24hFA	24hFA	2	7005.96	947.307	917.888	132.456	811.33	15.8631
	21412_24hFA	24hFA	2	4150.32	368.576	549.739	6.68837	195.728	21.6042
	21505_24hFA	24hFA	2	4729.17	333.661	443.52	11.125	6.68007	8.72268
	21643_24hFA	24hFA	2	9110.11	1795.56	548.173	65.8168	18.1225	7.55361
	21367_24hFA	24hFA	2	4954.12	1379.11	1556.62	72.8439	968.082	22.8001
	21572_24hFA	24hFA	2	10008.8	891.627	1944.04	13.4554	38.4071	40.4006
	21495_24hFA	24hFA	2	11672.7	1595.38	1210.85	167.325	81.6109	36.7583
	21511_24hFA	24hFA	3	5752.56	1473.26	721.41	91.5237	498.63	23.0352
	21311_24hFA	24hFA	3	7235.02	945.216	1000.12	50.9367	22.3343	21.4331
	21536_24hFA	24hFA	3	7063.73	304.672	684.912	299.147	15.6707	42.1187
	40311_24hFA	24hFA	3	5484.1	393.709	582.467	80.9438	12.0154	24.1402
	21403_24hFA	24hFA	3	5059.62	671.366	956.774	292.304	204.663	95.6654
	21647_24hFA	24hFA	3	6328.53	891.377	815.893	132.61	16.7915	34.5468
	21549_24hFA	24hFA	3	6778.06	1066.51	432.596	211.803	18.917	40.317
	21559_24hFA	24hFA	3	7385.21	1590.51	1017.86	99.9154	32.7124	51.0691
	21563_24hFA	24hFA	3	5417.58	875.446	755.414	266.316	452.295	73.422
	41069_24hFA	24hFA	3	5972.23	1540.25	522.733	251.675	17.1315	31.4847
	21506_24hFA	24hFA	3	5093.39	508.323	712.658	45.0391	10.7613	33.7541
	21474_24hFA	24hFA	3	6474.68	705.012	550.11	103.555	18.983	17.8979
	21383_24hFA	24hFA	3	4756.86	905.358	327.349	101.971	279.272	12.1986
	21514_BSA	BSA	1	6868.14	533.023	512.314	94.8422	9.64996	28.9122
	21520_BSA	BSA	1	9191.25	970.882	835.576	85.5658	14.518	47.3745
	21539_BSA	BSA	1	13153.9	1137.96	679.843	48.4972	23.9764	20.0201
	21414_BSA	BSA	1	4257.88	717.162	344.994	59.6774	118.738	24.9026
	21358_BSA	BSA	1	6662.87	1656.72	583.589	161.091	351.9	13.195
	21565_BSA	BSA	1	8973.51	1572.9	1631.48	48.4947	17.0071	46.7196
	21473_BSA	BSA	1	5628.63	1026.38	360.893	315.468	169.916	14.4021
	21381_BSA	BSA	1	6550.96	330.268	924.281	47.9382	13.6754	44.8867
	21609_BSA	BSA	1	6745.21	1387.49	458.354	341.03	258.483	47.6396
	21410_BSA	BSA	2	9503.42	1412.83	1736.49	34.6538	265.323	23.6343
	21419_BSA	BSA	2	8878.73	1227.3	1269.2	103.482	21.7763	12.1063
	21522_BSA	BSA	2	6479.33	811.946	847.553	126.746	761.238	10.7808
	21412_BSA	BSA	2	5533.42	673.788	694.018	65.708	128.531	70.3212
	21505_BSA	BSA	2	6244.14	261.41	326.062	11.2369	6.25417	5.75134
	21643_BSA	BSA	2	10384	1527.73	631.404	92.8395	20.2734	9.8595
	21367_BSA	BSA	2	5560.84	1406.03	1458.09	69.4619	1272.88	27.701
	21572_BSA	BSA	2	10346	659.339	1379.86	16.9427	30.3137	35.4024
	21495_BSA	BSA	2	11796.2	2024.68	1352.29	137.312	80.4017	24.3143
	21511_BSA	BSA	3	6254.95	1753.8	797.38	62.7397	424.072	16.7827
	21311_BSA	BSA	3	7528.89	1107.63	420.656	42.4251	22.739	16.134
	21536_BSA	BSA	3	7285.04	361.77	781.818	226.632	14.7622	24.8385
	40311_BSA	BSA	3	7374.65	523.4	598.511	85.186	12.6886	25.1397
	21403_BSA	BSA	3	5071.41	635.459	949.478	286.358	350.176	147.22
	21647_BSA	BSA	3	6755.68	856.194	757.94	126.489	14.9076	40.2286
	21549_BSA	BSA	3	5496.87	801.849	375.157	265.654	15.5784	30.9444
	21559_BSA	BSA	3	4936.94	744.447	726.807	36.2245	21.3206	31.9991
	21563_BSA	BSA	3	4595.3	758.708	660.904	231.077	360.977	42.2155
	41069_BSA	BSA	3	6264.04	1045.11	414.055	316.44	17.5385	29.9746
	21506_BSA	BSA	3	5827.67	456.073	1011.52	41.4281	11.5485	28.6782
	21474_BSA	BSA	3	5291.99	1033.25	506.318	88.5789	263.269	16.4071
	21383_BSA	BSA	3	5436.25	1518.07	498.728	107.906	337.904	10.9134
	21514_FARF	FARF	1	5092.79	672.539	484.865	80.4979	8.90104	18.7145
	21520_FARF	FARF	1	8584.83	930.001	611.281	87.3035	16.1274	41.8518
	21539_FARF	FARF	1	12147	1665.34	841.174	75.627	25.9861	21.5561
	21414_FARF	FARF	1	3769.18	435.784	268.645	70.3084	376.191	21.7034
	21358_FARF	FARF	1	6463.74	1250.85	598.085	130.899	417.122	11.0117
	21565_FARF	FARF	1	6751.89	539.308	541.438	83.0173	8.375	19.4828
	21473_FARF	FARF	1	5572.39	1274.94	387.176	306.617	204.541	12.6577
	21381_FARF	FARF	1	6980.93	208.85	665.524	73.7268	16.7667	60.3
	21609_FARF	FARF	1	6292.24	1043.46	423.773	418.83	279.737	23.421
	21410_FARF	FARF	2	4847.85	1170.93	1134.42	43.4185	158.613	9.69921
	21419_FARF	FARF	2	7686.99	552.502	1002.68	220.574	27.8655	7.14114
	21522_FARF	FARF	2	6160.7	800.927	903.798	96.6107	331.078	10.6654
	21412_FARF	FARF	2	5254.8	714.854	936.619	95.3731	242.116	36.4988
	21505_FARF	FARF	2	6002.19	378.815	425.375	20.0713	7.02718	9.98354
	21643_FARF	FARF	2	8902.9	1870.08	522.021	90.8494	17.3297	8.41647
	21367_FARF	FARF	2	5781.28	1288.45	1803.27	103.075	1093.89	19.747
	21572_FARF	FARF	2	8620.23	777.097	1424.8	14.6887	31.7245	32.3987
	21495_FARF	FARF	2	15004.2	1769.4	1496.83	92.5378	109.001	40.5335
	21511_FARF	FARF	3	5491.27	1176.65	676.903	108.798	779.714	11.1843
	21311_FARF	FARF	3	8133.49	898.1	413.56	52.9871	25.3007	11.6632
	21536_FARF	FARF	3	7200.44	277.365	772.189	311.383	14.7084	26.1684
	40311_FARF	FARF	3	5547.41	365.6	832.677	15.0307	25.2011	13.1027
	21403_FARF	FARF	3	6196.91	717.033	875.172	369.204	182.594	43.9048
	21647_FARF	FARF	3	4214.41	333.03	674.495	157.703	18.666	31.6671
	21549_FARF	FARF	3	5228.91	655.545	360.69	281.232	13.3282	24.7552
	21559_FARF	FARF	3	5850.58	1064.83	799.282	60.3992	23.5166	19.7077
	21563_FARF	FARF	3	6140.17	438.878	579.98	336.902	22.7523	50.9758
	41069_FARF	FARF	3	6050.74	1037.45	401.137	363.557	18.3357	21.3031
	21506_FARF	FARF	3	5325.99	564.884	756.651	53.6168	11.8736	19.9889
	21474_FARF	FARF	3	5862.75	540.933	625.849	109.338	18.249	13.6145
	21383_FARF	FARF	3	8160.78	1264.4	569.834	157.275	261.098	14.2183

## Sheet: Figure 6
Figure 5
			Panel A			Panel B			Panel D		Panel E		Panel F		Panel G
			p/AMPK			p/ACC			Complete Oxidation		Incomplete Oxidation		Total Oxidation		CO2/ASM
	PID	Cluster	BSA	24hFA	FARF	BSA	24hFA	FARF	24hFA	24hFA+FCCP	24hFA	24hFA+FCCP	24hFA	24hFA+FCCP	24hFA	24hFA+FCCP
	21358	1	0.710926	1.92575	2.42063	1.30889	0.519906	1.23869	0.0170446	0.0402271	1.09036	0.954953	1.10741	0.99518	0.015632	0.0421247
	21381	1	0.210082	0.246178	0.15701	0.859829	0.845803	1.04342	0.0224712	0.0505592	0.910365	0.749108	0.932836	0.799667	0.0246837	0.0674926
	21414	1	1.50859	0.496434	3.05944	0.601079	0.907715	0.266806	0.024257	0.057996	1.48167	1.57546	1.50592	1.63345	0.0163714	0.0368121
	21473	1	0.810679	0.990949	1.45294	1.03846	1.35394	1.48363	0.0391271	0.0898618	1.58929	1.37537	1.62842	1.46523	0.0246192	0.0653364
	21514	1	1.57998	2.22097	0.717578	1.46298	0.927962	2.00459	0.0286224	0.0774175	0.759178	0.56554	0.787801	0.642957	0.0377019	0.136891
	21520	1	0.484032	0.975889	0.551722	1.21515	0.994303	0.804072	0.0362033	0.0979141	0.705288	0.670158	0.741491	0.768072	0.0513312	0.146106
	21539	1	0.972528	0.343533	0.414068	0.406697	0.974527	1.64761	0.0135051	0.0275757	0.698561	0.586949	0.712066	0.614524	0.0193328	0.0469815
	21565	1	2.26203	0.989218	1.16736	2.00381	0.955286	1.0155	0.03029	0.0682193	0.647937	0.484685	0.678227	0.552905	0.0467484	0.14075
	21609	1	0.377514	0.727126	0.665568	0.819079	1.11786	0.769185	0.0487174	0.0905157	0.695691	0.504325	0.744409	0.594841	0.0700274	0.179479
	21367	2	0.432366	0.668801	0.397832	1.28192	1.28259	1.74416	0.0244542	0.0613672	1.23026	1.1589	1.25472	1.22027	0.0198772	0.052953
	21410	2	0.860945	1.03486	0.274199	0.707632	1.08719	0.937276	0.0358027	0.0553395	0.806709	0.660381	0.842512	0.71572	0.0443812	0.0837994
	21412	2	1.44426	0.975364	0.447464	0.730646	2.31098	0.994194	0.0340096	0.101886	0.755027	0.695312	0.789036	0.797198	0.0450443	0.146533
	21419	2	0.836903	1.26112	0.685182	1.41168	2.60639	1.51474	0.0254642	0.0648833	1.20789	1.04916	1.23336	1.11405	0.0210815	0.061843
	21495	2	0.831467	0.865971	1.50466	2.09812	0.985831	1.1592	.	.	.	.	.	.	.	.
	21505	2	1.02261	1.12725	1.96329	0.0966928	0.987788	0.444213	0.0200907	0.0314917	0.772011	0.77214	0.792102	0.803632	0.0260239	0.040785
	21522	2	0.578542	0.645462	0.646841	1.39793	0.892974	0.350848	0.0205344	0.0473959	0.687641	0.485321	0.708175	0.532717	0.0298621	0.0976588
	21643	2	2.13142	1.74512	1.10204	1.74158	2.54886	1.10718	0.0213032	0.0508114	0.696285	0.551468	0.717588	0.602279	0.0305955	0.0921385
	21311	3	0.927517	0.83712	1.43856	0.459982	0.560939	.	0.0224792	0.0529133	1.3433	1.16075	1.36578	1.21366	0.0167343	0.0455856
	21383	3	0.378791	0.259416	0.30688	0.894583	0.731939	0.114637	0.0278186	0.0551642	1.21989	1.12137	1.24771	1.17653	0.0228042	0.0491937
	21403	3	1.773	0.730397	1.02784	1.0116	0.838479	0.741818	0.020628	0.0533194	1.14571	1.27018	1.16633	1.3235	0.0180046	0.0419777
	21474	3	2.25394	2.69812	2.97136	1.15045	0.870158	1.01716	0.014176	0.0233297	0.723116	0.689196	0.737292	0.712526	0.019604	0.0338506
	21506	3	0.511142	0.405857	0.460636	1.53679	1.30809	0.931396	0.0178473	0.0271902	0.737859	0.687716	0.755706	0.714907	0.024188	0.039537
	21511	3	1.42687	1.07332	1.00206	.	.	.	0.0226574	0.0498124	0.767364	0.646034	0.790021	0.695847	0.0295263	0.0771049
	21536	3	1.5799	1.23175	1.14939	0.445611	0.493027	0.721429	0.0284953	0.0584419	0.656074	0.52398	0.684569	0.582422	0.043433	0.111534
	21549	3	1.28791	1.34891	1.27585	0.867124	0.853473	0.962478	0.0140865	0.0473244	0.694191	0.533304	0.708278	0.580628	0.020292	0.0887382
	21559	3	0.93844	0.817213	0.397615	.	.	.	0.0194593	0.0401975	0.779864	0.769596	0.799324	0.809793	0.0249521	0.052232
	21563	3	1.15696	1.65394	0.647932	0.678394	0.84167	1.13115	.	.	.	.	.	.	.	.
	21647	3	1.48619	1.50626	0.794173	1.74034	0.812161	0.839121	0.0152047	0.028777	0.74368	0.564072	0.758885	0.592849	0.0204452	0.0510166
	40311	3	0.632383	0.995382	0.966751	1.16823	0.804085	0.732435	0.0133716	0.0371225	0.988751	0.996676	1.00212	1.0338	0.0135237	0.0372463
	41069	3	0.476602	0.40611	1.65136	0.150519	0.132537	0.281959	.	.	.	.	.	.	.	.

## Sheet: Table 1
Table 1
PID	Cluster	Age (y)	Pre-pregnancy BMI (kg/m2)	Pre-pregnancy obesity, n (%)	Primiparous, n (%)	Gestational weight gain (kg)	Gestational age at delivery (wk)	Cesarean delivery, n (%)	Sex, n (f/m)	Ever breastfed, n (%)	Exclusive breastfed 6 mo, n (%)	Birth weight (g)	Birth fat mass (g)	Birth fat mass (%)	Birth fat free mass (g)	Birth fat free mass (%)	Cord blood glucose (mg/dL)	Cord blood insulin (mg/dL)	Cord blood triglycerides (mmol/L)	MSC time to confluence (d)
21358	1	30	20.7263	NW	0	16.3294	39	0	Male	1	0	2952	0.0473	1.65	2.7956	98.35	49	5	36	25
21381	1	19	21.0951	NW	1	10.84	38.1429	0	Male	0	0	3180	0.19765	6.55	2.801	93.45	69	3	18	21
21414	1	29	36.15	Obese	1	18.5974	39.2857	0	Male	1	0	2800	0.2374	8.95	2.4187	91.05	53	.	35	20
21473	1	26	19.7145	NW	1	6.8039	39	0	Female	0	0	2810	0.33275	11.95	2.45215	88.05	64	10	11	24
21514	1	37	21.1646	NW	0	18.1437	39	0	Female	1	1	3730	0.39995	11.65	3.0315	88.35	.	.	.	22
21520	1	19	23.1958	NW	1	14.3	40.5714	0	Female	1	1	3245	0.14545	4.7	2.957	95.3	.	.	.	24
21539	1	30	20.291	NW	0	15.4967	40.4286	0	Male	1	1	3065	0.251	8.65	2.65105	91.35	82	6	27	28
21565	1	20	33.734	Obese	1	15.114	40.2857	0	Male	1	1	3135	.	.	.	.	85	3	61	35
21609	1	30	20.201	NW	0	10.478	39.7143	0	Male	1	1	3110	0.1787	5.95	2.8384	94.05	89	3	53	38
21367	2	35	22.5783	NW	0	12.5776	39.8571	1	Male	1	1	3780	0.2818	8.25	3.14525	91.75	65	10	23	20
21410	2	42	34.2025	Obese	0	3.1752	38	0	Male	1	0	3030	0.2894	9.9	2.6333	90.1	58	5	53	30
21412	2	38	30.2044	Obese	0	10.7326	39.7143	0	Male	1	0	3125	0.12065	4.15	2.8159	95.85	.	.	.	26
21419	2	30	21.0642	NW	1	17.2366	39.5714	0	Female	1	1	3385	0.3205	10	2.88755	90	126	8	33	25
21495	2	23	30.7497	Obese	1	23.1333	39.4286	0	Male	1	1	3298	0.32675	10.25	2.85495	89.75	65	5	98	22
21505	2	22	35.8627	Obese	0	0.4537	39	1	Male	1	0	3120	0.38765	13.1	2.5713	86.9	77	14	22	28
21522	2	27	41.9185	Obese	0	0.9073	39.5714	0	Female	1	0	2800	0.31845	12	2.33675	88	74	6	31	20
21572	2	24	21.2574	NW	0	10.0698	38.2857	0	Female	1	0	2780	0.19975	7.65	2.4219	92.35	.	.	.	32
21643	2	23	30.2279	Obese	0	17.781	42	0	Female	1	0	3650	0.54855	15.75	2.93235	84.25	77	6	57	36
21311	3	31	19.1096	NW	1	15.989	40.1429	0	Male	1	0	4215	0.42225	10.75	3.50545	89.25	.	.	.	24
21383	3	30	22.3681	NW	1	16.1923	41	1	Female	1	1	3480	0.36725	11.1	2.9411	88.9	78	5	97	24
21403	3	33	21.8514	NW	1	14.515	40.8571	0	Male	1	1	3395	0.36085	10.9	2.9473	89.1	67	6	60	29
21474	3	20	30.5479	Obese	1	18.5109	38.1429	0	Male	1	1	3404	0.3831	11.55	2.93645	88.45	94	15	28	19
21506	3	24	34.4799	Obese	0	3.1752	39	1	Female	1	0	3430	0.2081	6.7	2.9168	93.3	93	13	14	21
21511	3	25	36.1936	Obese	1	3.1752	39.5714	0	Male	1	0	3385	0.39265	12	2.8865	88	71	9	51	24
21536	3	21	21.1168	NW	0	12.5817	41.4286	0	Female	1	0	3195	0.4119	13.3	2.6891	86.7	71	4	57	27
21549	3	29	21.5646	NW	1	11.794	40.4286	0	Male	1	0	2985	0.0493	1.8	2.7477	98.2	.	.	.	32
21559	3	19	31.5493	Obese	1	21.8	40.7143	0	Female	1	0	3165	0.43025	14.25	2.5874	85.75	86	18	85	42
21563	3	32	30.011	Obese	0	10.025	41.1429	0	Female	1	1	3848	0.4387	11.95	3.2343	88.05	140	5	79	33
21647	3	28	34.9317	Obese	1	1.274	41.1429	0	Male	0	0	4198	0.44615	11.1	3.57305	88.9	58	10	43	25
40311	3	36	32.528	Obese	0	8.6183	39	0	Male	1	1	3565	0.3472	9.95	3.15275	90.05	53	8	31	27
41069	3	25	33.3719	Obese	0	-5.271	37.8571	0	Female	1	0	3042	0.27755	9.8	2.551	90.2	83	12	24	33

## Sheet: Figure S2
Figure S2
Raw data for ALL lipid species for the BSA, 24hFA, and FARF conditions were entered into Metaboanalyst 5.0, Oct.30, 2023: LipidChallenge_raw
Data transformation (log) and data scaling (mean centering) were performed in Metaboanalyst
Partial least squares discriminant analysis was performed in Metaboanalyst 5.0 using ClusterChallenge_normalized
Output:
Panel A Cluster 1				Panel B Cluster 2				Panel C Cluster 3				Panel D Cluster 1				Panel E Cluster 2				Panel F Cluster 3
PID_Cond	Comp 1	Comp 2		PID_Cond	Comp 1	Comp 2		PID_Cond	Comp 1	Comp 2		Feature	Comp 1	Comp 2		Feature	Comp 1	Comp 2		Feature	Comp 1	Comp 2
21514_24hFA	-1.8634	-0.4705		21410_24hFA	-1.0983	-0.61856		21511_24hFA	0.42657	-1.375		CAR(12:0)	-0.37103	0.10104		CAR(12:0)	-0.3725	-0.041807		CAR(12:0)	-0.45472	0.2445
21520_24hFA	-0.89555	1.1029		21419_24hFA	-0.47683	-0.76366		21311_24hFA	-1.6932	-0.90921		CAR(14:0)	-0.39918	0.31999		CAR(14:0)	-0.31346	-0.026853		CAR(14:0)	-0.37921	0.2836
21539_24hFA	-1.605	0.60798		21522_24hFA	-0.79844	-1.1667		21536_24hFA	-0.76281	0.42432		CAR(16:0)	-0.29559	0.11813		CAR(16:0)	-0.27713	-0.034267		CAR(16:0)	-0.32724	0.1763
21414_24hFA	-0.066394	-1.485		21412_24hFA	-1.9142	-0.526		40311_24hFA	-1.1873	0.29846		CAR(16:1)	-0.40163	0.22472		CAR(16:1)	-0.31792	-0.080475		CAR(16:1)	-0.41168	0.24595
21358_24hFA	-1.3929	-0.8544		21505_24hFA	-2.2599	0.16862		21403_24hFA	-1.6293	-0.93129		CAR(18:0)	-0.26341	0.23901		CAR(18:0)	-0.24014	0.094992		CAR(18:0)	-0.27354	0.28053
21565_24hFA	-1.9842	-0.68246		21643_24hFA	-1.9803	-0.96483		21647_24hFA	-2.1906	-0.27301		CAR(18:1)	-0.35011	0.20303		CAR(18:1)	-0.32554	-0.054653		CAR(18:1)	-0.40236	0.23807
21473_24hFA	-1.5694	-1.6705		21367_24hFA	-1.0956	-0.74071		21549_24hFA	-1.6203	-0.32015		SM(20:3)	0.0080374	0.051674		SM(20:3)	0.047898	-0.029275		SM(20:3)	0.033091	-0.018537
21381_24hFA	-1.5661	-0.63717		21572_24hFA	-2.3436	0.95998		21559_24hFA	-2.6811	0.00018416		SM(20:3).1	-0.050263	0.051696		SM(20:3).1	-0.025242	0.042112		SM(20:3).1	-0.02572	0.015344
21609_24hFA	-1.9795	-1.1129		21495_24hFA	-1.6777	-1.3358		21563_24hFA	-1.4244	-0.4815		SM(20:3).2	-0.040479	0.054264		SM(20:3).2	-0.022658	0.060411		SM(20:3).2	-0.030678	-0.0058341
21514_BSA	0.99702	-0.20393		21410_BSA	1.4292	0.14521		41069_24hFA	-1.759	-0.50442		SM(20:3).3	-0.030267	0.032583		SM(20:3).3	-0.0001594	0.048819		SM(20:3).3	-0.034897	-0.053796
21520_BSA	0.45917	0.24665		21419_BSA	0.74248	-0.60271		21506_24hFA	-0.64207	-0.0078692		SM(20:3).4	-0.04144	0.06031		SM(20:3).4	0.023126	-0.0029549		SM(20:3).4	-0.021836	-0.001371
21539_BSA	1.1587	1.104		21522_BSA	1.7333	-1.4124		21474_24hFA	-1.5325	0.24741		SM(20:3).5	-0.024789	0.032038		SM(20:3).5	0.016563	-0.014566		SM(20:3).5	-0.018805	-0.081009
21414_BSA	2.3608	-1.9809		21412_BSA	2.215	-0.38491		21383_24hFA	-0.42279	-0.35813		SM(20:3).6	-0.028363	0.048283		SM(20:3).6	0.0099744	0.033823		SM(20:3).6	-0.0074179	0.0075817
21358_BSA	1.8357	-0.26348		21505_BSA	0.6708	0.21265		21511_BSA	0.099051	-0.98412		SM(20:3).7	-0.040112	0.075159		SM(20:3).7	0.010485	0.046275		SM(20:3).7	-0.0051246	0.044287
21565_BSA	-0.89975	0.57676		21643_BSA	1.5059	-0.043031		21311_BSA	1.1962	-0.023312		SM(20:3).8	-0.040802	0.11822		SM(20:3).8	-0.01404	0.09188		SM(20:3).8	-0.010241	0.060619
21473_BSA	2.1622	-0.044335		21367_BSA	1.2206	-0.48187		21536_BSA	0.99185	0.37248		SM(20:3).9	-0.0074583	0.072325		SM(20:3).9	0.015589	0.040918		SM(20:3).9	0.0048839	-0.013697
21381_BSA	1.4596	0.44267		21572_BSA	-0.023786	1.3878		40311_BSA	1.3012	0.51523		SM(20:3).10	0.0022588	0.041833		SM(20:3).10	0.020195	0.035558		SM(20:3).10	0.027501	-0.03982
21609_BSA	1.8476	-0.56125		21495_BSA	2.7411	0.4365		21403_BSA	1.137	-0.90623		SM(20:3).11	-0.0084145	0.056675		SM(20:3).11	0.0076675	0.072076		SM(20:3).11	-0.020951	0.055071
21514_FARF	0.47661	0.89904		21410_FARF	0.73219	-0.31447		21647_BSA	0.75477	-0.20025		SM(20:3).12	-0.036943	0.03234		SM(20:3).12	0.020105	-0.023274		SM(20:3).12	-0.023385	-0.0798
21520_FARF	-0.25753	1.0804		21419_FARF	0.2942	-0.039461		21549_BSA	1.8527	-0.95762		SM(20:3).13	-0.018202	0.015257		SM(20:3).13	0.033088	-0.0024224		SM(20:3).13	0.0027777	-0.08694
21539_FARF	-0.16569	1.9321		21522_FARF	0.0065848	-0.5439		21559_BSA	0.80424	0.33819		SM(20:3).14	-0.028067	0.058514		SM(20:3).14	0.002943	0.022901		SM(20:3).14	-0.020706	-0.023829
21414_FARF	1.6858	-1.1971		21412_FARF	0.98263	-0.22976		21563_BSA	1.7317	-0.39075		SM(20:3).15	-0.036937	0.080871		SM(20:3).15	0.0041453	0.033648		SM(20:3).15	-0.0092012	-0.01083
21358_FARF	0.25409	0.91001		21505_FARF	0.72524	2.4939		41069_BSA	1.3929	-0.66437		GlcCer(20:0)	-0.07388	0.39951		GlcCer(20:0)	0.15787	0.0071226		GlcCer(20:0)	-0.033786	-0.077429
21565_FARF	-0.29131	0.68295		21643_FARF	-0.077927	0.97012		21506_BSA	1.999	0.15296		GlcCer(23:0)	-0.070813	-0.011497		GlcCer(23:0)	-0.019211	-0.13626		GlcCer(23:0)	-0.041649	0.091137
21473_FARF	0.60901	0.37804		21367_FARF	0.20062	-0.089938		21474_BSA	2.263	-0.286		GlcCer(22:0)	-0.12149	0.23013		GlcCer(22:0)	0.092709	0.041929		GlcCer(22:0)	-0.072559	-0.22476
21381_FARF	-0.39088	1.7905		21572_FARF	-1.4038	2.583		21383_BSA	1.4825	-0.73454		GlcCer(16:0)	0.032506	-0.10956		GlcCer(16:0)	-0.01485	-0.032578		GlcCer(16:0)	0.046015	-0.05577
21609_FARF	-0.37859	-0.59014		21495_FARF	-0.049448	0.90094		21511_FARF	-0.85271	0.14207		GlcCer(24:0)	0.024281	0.034062		GlcCer(24:0)	-0.057639	-0.074609		GlcCer(24:0)	-0.11116	-0.09203
								21311_FARF	-0.00126	0.94591		GlcCer(18:0)	0.083412	0.13153		GlcCer(18:0)	0.030314	0.14715		GlcCer(18:0)	0.058362	-0.0082846
								21536_FARF	-0.00090409	1.2827		GlcCer(24:1)	-0.038163	0.03677		GlcCer(24:1)	-0.14688	-0.023453		GlcCer(24:1)	-0.045612	0.24501
								40311_FARF	-0.49467	1.1317		LacCer(20:0)	0.12609	-0.31076		LacCer(20:0)	0.094872	-0.37663		LacCer(20:0)	0.01174	-0.54604
								21403_FARF	-0.23808	0.1945		LacCer(23:0)	0.13587	-0.33925		LacCer(23:0)	0.087327	-0.35044		LacCer(23:0)	0.030508	-0.51215
								21647_FARF	-0.063525	1.2717		LacCer(18:0)	0.11369	-0.27862		LacCer(18:0)	0.070981	-0.32236		LacCer(18:0)	0.0025493	-0.45819
								21549_FARF	0.88817	0.82846		SPB(18:1;O2)	-0.051823	0.13661		SPB(18:1;O2)	-0.022955	0.084979		SPB(18:1;O2)	-0.03627	0.097012
								21559_FARF	-1.3077	0.73001		SPB(18:1;O)	-0.032446	0.018414		SPB(18:1;O)	0.008421	0.043474		SPB(18:1;O)	-0.037731	-0.088062
								21563_FARF	-0.34253	0.56876		SPBP(18:1;O2)	0.02495	0.039819		SPBP(18:1;O2)	0.095946	0.083316		SPBP(18:1;O2)	-0.018505	-0.19041
								41069_FARF	-0.031479	0.29997		Cer(14:0)	0.023496	0.060742		Cer(14:0)	0.11436	-0.1458		Cer(14:0)	0.003492	-0.13632
								21506_FARF	1.0199	0.65004		Cer(16:0)	0.016816	-0.0087528		Cer(16:0)	0.038006	-0.07887		Cer(16:0)	-0.020272	-0.19255
								21474_FARF	1.8239	0.51567		Cer(18:0)	0.024638	0.027196		Cer(18:0)	0.065011	-0.14803		Cer(18:0)	-0.041249	-0.2551
								21383_FARF	-0.28652	-0.60292		Cer(20:0)	0.031132	0.026486		Cer(20:0)	0.062869	-0.14424		Cer(20:0)	-0.021571	-0.28082
												Cer(22:0)	0.014417	0.0059498		Cer(22:0)	0.044321	-0.076424		Cer(22:0)	-0.023048	-0.25981
												Cer(23:0)	0.01376	0.013569		Cer(23:0)	0.023611	-0.059827		Cer(23:0)	-0.022967	-0.24008
												Cer(24:0)	0.0068734	0.051043		Cer(24:0)	0.03744	-0.080164		Cer(24:0)	-0.026755	-0.20727
												Cer(24:1)	0.008438	0.026494		Cer(24:1)	-0.0050045	0.00099316		Cer(24:1)	-0.023419	-0.19566
												Cer(24:2)	0.014511	0.046187		Cer(24:2)	0.031141	-0.067119		Cer(24:2)	-0.021897	-0.20745
												Cer(26:0)	0.018637	0.12838		Cer(26:0)	0.20514	-0.41569		Cer(26:0)	-0.040418	-0.14807
												Cer(26:1)	0.0090109	0.084456		Cer(26:1)	0.054232	-0.089485		Cer(26:1)	-0.017034	-0.15869
												Cer(16:0;O2)	0.040827	-0.11635		Cer(16:0;O2)	0.11921	-0.15967		Cer(16:0;O2)	-0.0065265	-0.14611
												Cer(18:0;O2)	0.028474	-0.058831		Cer(18:0;O2)	0.13759	-0.28021		Cer(18:0;O2)	-0.02841	-0.11018
												Cer(20:0;O2)	0.008021	-0.049904		Cer(20:0;O2)	0.16305	-0.36328		Cer(20:0;O2)	-0.008608	-0.063829
												Cer(22:0;O2)	0.010959	-0.048487		Cer(22:0;O2)	0.15117	-0.31121		Cer(22:0;O2)	-0.0090986	-0.043076
												Cer(23:0;O2)	0.010128	-0.058008		Cer(23:0;O2)	0.13482	-0.31565		Cer(23:0;O2)	-0.011825	-0.0080578
												Cer(24:0;O2)	0.012134	-0.020282		Cer(24:0;O2)	0.098845	-0.21213		Cer(24:0;O2)	-0.012535	0.021415
												Cer(26:0;O2)	-0.032952	0.024546		Cer(26:0;O2)	0.098098	0.061481		Cer(26:0;O2)	-0.027531	0.016733
												Cer(26:1;O2)	0.033628	0.16646		Cer(26:1;O2)	0.028841	-0.032327		Cer(26:1;O2)	-0.015989	3.7594e-05
												TG(48:2)	-0.12459	0.042628		TG(48:2)	-0.0058429	0.011832		TG(48:2)	-0.067363	0.0070447
												TG(48:1)	-0.13101	0.012488		TG(48:1)	-0.061157	0.0049351		TG(48:1)	-0.10586	-0.0013569
												TG(48:0)	-0.13706	0.0011367		TG(48:0)	-0.14318	0.050326		TG(48:0)	-0.13236	-0.027798
												TG(50:3)	-0.13103	0.052576		TG(50:3)	-0.030372	0.037469		TG(50:3)	-0.080027	0.018919
												TG(50:2)	-0.17035	0.020426		TG(50:2)	-0.086668	0.036707		TG(50:2)	-0.13284	0.017206
												TG(50:1)	-0.17313	-0.016148		TG(50:1)	-0.16979	0.050592		TG(50:1)	-0.17609	0.0010074
												TG(50:0)	-0.12375	0.0274		TG(50:0)	-0.12998	0.08917		TG(50:0)	-0.1282	0.027605
												TG(52:5)	-0.13432	0.14081		TG(52:5)	0.0085282	0.13154		TG(52:5)	-0.032248	0.035764
												TG(52:4)	-0.13395	0.057723		TG(52:4)	-0.035585	0.12312		TG(52:4)	-0.087535	-0.0044677
												TG(52:3)	-0.18692	0.033036		TG(52:3)	-0.091218	0.068397		TG(52:3)	-0.14723	0.028648
												TG(52:2)	-0.19655	-0.0097352		TG(52:2)	-0.16449	0.06413		TG(52:2)	-0.19026	0.026362
												TG(52:1)	-0.17115	0.027619		TG(52:1)	-0.15489	0.099366		TG(52:1)	-0.16729	0.05861
												TG(52:0)	-0.08352	0.040395		TG(52:0)	-0.097907	0.14647		TG(52:0)	-0.088321	0.039869
												TG(54:6)	-0.11736	0.068262		TG(54:6)	-0.040259	0.16725		TG(54:6)	-0.055573	-0.0011738
												TG(54:5)	-0.13791	0.032645		TG(54:5)	-0.066305	0.14989		TG(54:5)	-0.094167	-0.0071775
												TG(54:4)	-0.15685	0.034645		TG(54:4)	-0.07911	0.12114		TG(54:4)	-0.12138	0.022563
												TG(54:3)	-0.20595	-0.0020292		TG(54:3)	-0.15155	0.08737		TG(54:3)	-0.19222	0.063725
												TG(54:2)	-0.17257	-0.0022228		TG(54:2)	-0.14489	0.10028		TG(54:2)	-0.17094	0.081824
												TG(54:1)	-0.15871	0.048665		TG(54:1)	-0.14992	0.1479		TG(54:1)	-0.2365	0.26177
												TG(56:7)	-0.13544	0.032933		TG(56:7)	-0.092516	0.10147		TG(56:7)	-0.095481	0.0088873
												TG(56:6)	-0.13225	0.021076		TG(56:6)	-0.080939	0.095972		TG(56:6)	-0.10557	0.012573
												TG(56:5)	-0.15467	0.0047156		TG(56:5)	-0.11264	0.090277		TG(56:5)	-0.13967	0.054153
												TG(56:4)	-0.18838	-0.0021341		TG(56:4)	-0.16257	0.12639		TG(56:4)	-0.19021	0.11808
												TG(56:3)	-0.16291	-0.011108		TG(56:3)	-0.17662	0.17221		TG(56:3)	-0.17459	0.15869
												DG(14:0/14:0/0:0)	0.033688	0.22088		DG(14:0/14:0/0:0)	0.16525	-0.12992		DG(14:0/14:0/0:0)	0.03553	0.015935
												DG(14:0/16:1/0:0)	0.005857	0.16602		DG(14:0/16:1/0:0)	0.076945	-0.015576		DG(14:0/16:1/0:0)	0.016229	0.058467
												DG(14:0/16:0/0:0)	-0.0022412	0.13251		DG(14:0/16:0/0:0)	0.025237	-0.012383		DG(14:0/16:0/0:0)	-0.025321	0.025696
												DG(16:1/16:1/0:0)	-0.033573	0.14394		DG(16:1/16:1/0:0)	0.018281	0.024856		DG(16:1/16:1/0:0)	-0.013555	0.050622
												DG(14:0/18:1/0:0)	-0.016555	0.11121		DG(14:0/18:1/0:0)	0.00074498	0.0038316		DG(14:0/18:1/0:0)	-0.024182	0.039264
												DG(16:0/16:1/0:0)	-0.048475	0.10442		DG(16:0/16:1/0:0)	-0.041507	0.033986		DG(16:0/16:1/0:0)	-0.057715	0.022669
												DG(14:0/18:0/0:0)	0.0021112	0.13532		DG(14:0/18:0/0:0)	0.056865	0.066122		DG(14:0/18:0/0:0)	0.0024408	0.039182
												DG(16:0/16:0/0:0)	-0.064725	0.070769		DG(16:0/16:0/0:0)	-0.10584	0.029063		DG(16:0/16:0/0:0)	-0.090717	0.01054
												DG(16:0/18:2/0:0)	-0.034519	0.095282		DG(16:0/18:2/0:0)	-0.021887	0.085965		DG(16:0/18:2/0:0)	-0.030312	-0.00068019
												DG(16:1/18:1/0:0)	-0.06642	0.090394		DG(16:1/18:1/0:0)	-0.035671	0.029638		DG(16:1/18:1/0:0)	-0.045759	0.054321
												DG(16:0/18:1/0:0)	-0.087255	0.047236		DG(16:0/18:1/0:0)	-0.10216	0.051127		DG(16:0/18:1/0:0)	-0.099114	0.030668
												DG(18:0/16:1/0:0)	-0.02619	0.11551		DG(18:0/16:1/0:0)	-0.0090675	0.055426		DG(18:0/16:1/0:0)	-0.0083482	0.02387
												DG(16:0/18:0/0:0)	-0.064409	0.06467		DG(16:0/18:0/0:0)	-0.088561	0.09132		DG(16:0/18:0/0:0)	-0.071619	0.016484
												DG(16:0/20:4/0:0)	-0.048619	0.025979		DG(16:0/20:4/0:0)	-0.049052	0.080715		DG(16:0/20:4/0:0)	-0.019622	-0.002392
												DG(18:2/18:2/0:0)	0.041492	0.079212		DG(18:2/18:2/0:0)	-0.039368	0.19294		DG(18:2/18:2/0:0)	-0.007792	-0.0233
												DG(16:0/20:3/0:0)	-0.089017	0.043406		DG(16:0/20:3/0:0)	-0.075217	0.054282		DG(16:0/20:3/0:0)	-0.061686	0.048146
												DG(18:0/18:3/0:0)	-0.021251	0.061618		DG(18:0/18:3/0:0)	0.0599	0.039997		DG(18:0/18:3/0:0)	0.0043389	0.007779
												DG(18:2/18:1/0:0)	-0.041256	0.07583		DG(18:2/18:1/0:0)	-0.0046078	0.10592		DG(18:2/18:1/0:0)	-0.027849	0.03895
												DG(16:0/20:2/0:0)	-0.069952	0.027452		DG(16:0/20:2/0:0)	-0.10672	0.08028		DG(16:0/20:2/0:0)	-0.080144	0.046458
												DG(18:0/18:2/0:0)	-0.013921	0.062225		DG(18:0/18:2/0:0)	0.022568	0.034942		DG(18:0/18:2/0:0)	0.0025656	-0.0021937
												DG(18:1/18:1/0:0)	-0.11232	0.049253		DG(18:1/18:1/0:0)	-0.096564	0.060424		DG(18:1/18:1/0:0)	-0.10015	0.07893
												DG(16:0/20:1/0:0)	-0.093655	0.006448		DG(16:0/20:1/0:0)	-0.15146	0.11807		DG(16:0/20:1/0:0)	-0.12116	0.057716
												DG(18:0/18:1/0:0)	-0.057924	0.065221		DG(18:0/18:1/0:0)	-0.05445	0.062948		DG(18:0/18:1/0:0)	-0.048739	0.06369
												DG(16:0/20:0/0:0)	-0.074738	0.046243		DG(16:0/20:0/0:0)	-0.11963	0.15139		DG(16:0/20:0/0:0)	-0.053215	0.038396
												DG(18:0/18:0/0:0)	-0.052333	0.082272		DG(18:0/18:0/0:0)	-0.03968	0.067319		DG(18:0/18:0/0:0)	-0.037529	-0.00086382
												DG(16:0/22:6/0:0)	-0.024305	0.041757		DG(16:0/22:6/0:0)	-0.078291	0.09484		DG(16:0/22:6/0:0)	0.0049761	0.099011
												DG(18:0/20:4/0:0)	-0.047585	0.039079		DG(18:0/20:4/0:0)	-0.033861	0.027391		DG(18:0/20:4/0:0)	0.0075009	0.051969
												DG(18:0/22:6/0:0)	-0.024239	0.024293		DG(18:0/22:6/0:0)	-0.021542	0.021144		DG(18:0/22:6/0:0)	0.03186	0.050354
												DG(14:0/0:0/16:0)	-0.039128	0.1692		DG(14:0/0:0/16:0)	0.11762	-0.12571		DG(14:0/0:0/16:0)	0.0015273	-0.083455
												DG(14:0/0:0/18:1)	-0.024711	-0.67966		DG(14:0/0:0/18:1)	-0.16686	-0.58381		DG(14:0/0:0/18:1)	-0.03577	0.073106
												DG(16:0/0:0/16:1)	-0.067922	0.094655		DG(16:0/0:0/16:1)	0.065063	0.14975		DG(16:0/0:0/16:1)	-0.055049	0.028852
												DG(16:0/0:0/16:0)	-0.053233	-0.033648		DG(16:0/0:0/16:0)	-0.082993	0.073178		DG(16:0/0:0/16:0)	-0.037897	-0.12651
												DG(16:0/0:0/18:2)	0.0034601	-0.10107		DG(16:0/0:0/18:2)	0.028411	0.11855		DG(16:0/0:0/18:2)	0.0078045	-0.094097
												DG(16:1/0:0/18:1)	-0.10698	-0.051981		DG(16:1/0:0/18:1)	0.0030431	-0.13909		DG(16:1/0:0/18:1)	-0.021335	-0.036218
												DG(16:0/0:0/18:1)	-0.082625	0.06191		DG(16:0/0:0/18:1)	-0.057872	0.035485		DG(16:0/0:0/18:1)	-0.14018	-0.070809
												DG(18:0/0:0/16:1)	-0.015078	0.093179		DG(18:0/0:0/16:1)	0.24803	-0.3		DG(18:0/0:0/16:1)	-0.018816	-0.2037
												DG(16:0/0:0/18:0)	-0.051946	0.092219		DG(16:0/0:0/18:0)	-0.0020829	0.16614		DG(16:0/0:0/18:0)	-0.026181	-0.076819
												DG(16:0/0:0/20:4)	-0.032554	-0.086554		DG(16:0/0:0/20:4)	-0.088808	-0.21817		DG(16:0/0:0/20:4)	0.0033466	-0.017308
												DG(18:2/0:0/18:1)	-0.11211	-0.01009		DG(18:2/0:0/18:1)	-0.027838	-0.26471		DG(18:2/0:0/18:1)	-0.04974	0.040449
												DG(18:0/0:0/18:2)	-0.05337	0.029569		DG(18:0/0:0/18:2)	0.12181	0.040999		DG(18:0/0:0/18:2)	-0.01098	-0.081022
												DG(18:1/0:0/18:1)	-0.1851	0.030875		DG(18:1/0:0/18:1)	-0.10686	0.083412		DG(18:1/0:0/18:1)	-0.11443	0.018883
												DG(18:0/0:0/18:1)	-0.057213	0.076675		DG(18:0/0:0/18:1)	-0.084743	0.11738		DG(18:0/0:0/18:1)	-0.0359	0.044549
												DG(18:0/0:0/18:0)	-0.034039	0.096347		DG(18:0/0:0/18:0)	-0.014681	0.22629		DG(18:0/0:0/18:0)	0.004884	-0.12425
												DG(16:0/0:0/22:6)	-0.041335	-0.13798		DG(16:0/0:0/22:6)	-0.085802	0.078461		DG(16:0/0:0/22:6)	-0.008128	0.046256
												DG(18:0/0:0/20:4)	0.0006584	-0.010055		DG(18:0/0:0/20:4)	-0.030097	0.028071		DG(18:0/0:0/20:4)	0.030704	-0.10264
												DG(18:0/0:0/22:6)	-0.053718	-0.083352		DG(18:0/0:0/22:6)	-0.0046833	-0.089781		DG(18:0/0:0/22:6)	0.019205	-0.091241

## Sheet: Figures S3-5
Figure S3						Figure S4				Figure S5
	PID	Cluster	TG_MIM	TG_BSA		PID/Cond	Cluster	Total_Lipids				Panel A	Panel B	Panel C	Panel D	Panel E	Panel F	Panel G	Panel H
	21514	1	8674.35	12299.8		21514_24hFA	1	50116.2		PID/Cond	Cluster	CAR/Total	TG/Total	DG12/Total	DG13/Total	CAR_sat/Total	TG_sat/Total	DG12_sat/Total	DG13_sat/Total
	21520	1	5564.25	10457		21520_24hFA	1	37404.7		21514_24hFA	24hFA	0.00148692	0.812478	0.0301694	0.0142352	0.000917087	0.0199429	0.00355875	0.00200005
	21539	1	9034.37	14434.9		21539_24hFA	1	54505.4		21520_24hFA	24hFA	0.00468914	0.676436	0.043882	0.00882126	0.00239275	0.0176544	0.00395435	0.000741112
	21414	1	4367.94	8188.9		21414_24hFA	1	25988.3		21539_24hFA	24hFA	0.00192333	0.723614	0.0262128	0.0250256	0.000862656	0.0171009	0.00352215	0.0022381
	21358	1	7451.7	10474		21358_24hFA	1	54160.6		21414_24hFA	24hFA	0.00113339	0.732643	0.0290559	0.0131394	0.00067605	0.0147574	0.00328616	0.00204804
	21565	1	8403.32	49506.8		21565_24hFA	1	52891.6		21358_24hFA	24hFA	0.000959416	0.744443	0.0371546	0.0105212	0.000502263	0.0189595	0.00371313	0.00137555
	21473	1	9831.25	10669.8		21473_24hFA	1	59676		21565_24hFA	24hFA	0.00117385	0.783984	0.029481	0.00573503	0.000615248	0.01214	0.00258394	0.000706945
	21381	1	6537.05	10399.2		21381_24hFA	1	31424.2		21473_24hFA	24hFA	0.000786246	0.820347	0.0242815	0.00664028	0.000460842	0.0197659	0.00177042	0.000673903
	21609	1	6801.85	10820		21609_24hFA	1	73850.7		21381_24hFA	24hFA	0.00285468	0.708702	0.056685	0.0113428	0.00140095	0.0123875	0.00521641	0.00358642
	21410	2	57852.4	23630.6		21410_24hFA	2	45205.5		21609_24hFA	24hFA	0.00067248	0.829945	0.0227906	0.00940077	0.000387167	0.0120672	0.00198503	0.00118756
	21419	2	35778.9	12671.6		21419_24hFA	2	25880.5		21410_24hFA	24hFA	0.00294682	0.756747	0.0370167	0.00727801	0.00181171	0.0322926	0.00351477	0.0015787
	21522	2	37214.2	14491.4		21522_24hFA	2	68981.4		21419_24hFA	24hFA	0.00755085	0.548132	0.0591899	0.0262815	0.00418072	0.0127908	0.00718886	0.00459905
	21412	2	26021.7	15688		21412_24hFA	2	43229.7		21522_24hFA	24hFA	0.00129777	0.826455	0.0204801	0.00875792	0.000653801	0.0158452	0.00280814	0.00120811
	21505	2	32337.9	23999.4		21505_24hFA	2	73417.2		21412_24hFA	24hFA	0.00210174	0.831178	0.0339497	0.00912295	0.00120786	0.0316007	0.00391846	0.00128137
	21643	2	28142.5	18515.1		21643_24hFA	2	58614		21505_24hFA	24hFA	0.000506093	0.898296	0.0205952	0.00472191	0.000365478	0.0173044	0.00236061	0.00135426
	21367	2	51286.2	30778.1		21367_24hFA	2	74189.8		21643_24hFA	24hFA	0.00293281	0.759099	0.0196338	0.0206603	0.00178908	0.030239	0.00262665	0.00288673
	21572	2	54623.4	36804.9		21572_24hFA	2	91303.3		21367_24hFA	24hFA	0.00178986	0.832875	0.0323591	0.0113466	0.000965405	0.0257603	0.00437147	0.00235754
	21495	2	24569.3	18114.9		21495_24hFA	2	86858.6		21572_24hFA	24hFA	0.00202794	0.803454	0.0382251	0.0128929	0.00123488	0.0284681	0.00576009	0.002158
	21511	3	18526.3	47959		21511_24hFA	3	25479.4		21495_24hFA	24hFA	0.00190896	0.784135	0.0293919	0.0132761	0.000897524	0.0157736	0.00390118	0.0028464
	21311	3	13355.7	17455.5		21311_24hFA	3	48296.9		21511_24hFA	24hFA	0.000434269	0.587984	0.0469888	0.0253834	0.000327656	0.0249369	0.00688537	0.00490064
	21536	3	15688.8	17117.3		21536_24hFA	3	37027.2		21311_24hFA	24hFA	0.00210562	0.761862	0.0212212	0.0216964	0.00123115	0.0175705	0.00283438	0.00373139
	40311	3	16717.4	16751.6		40311_24hFA	3	43774.7		21536_24hFA	24hFA	0.00281659	0.724556	0.0325444	0.0108223	0.00156204	0.0123724	0.00381631	0.00154014
	21403	3	14767.6	16131.2		21403_24hFA	3	50525.2		40311_24hFA	24hFA	0.00245204	0.818468	0.0224488	0.00509653	0.00136565	0.016794	0.00249024	0.000744891
	21647	3	14598.9	16162.6		21647_24hFA	3	64653.1		21403_24hFA	24hFA	0.00137917	0.821092	0.0216381	0.0108944	0.000665905	0.0101338	0.00344371	0.00244498
	21549	3	13543	14077.4		21549_24hFA	3	59365.9		21647_24hFA	24hFA	0.00166011	0.821949	0.0400781	0.00790967	0.000828222	0.0120221	0.00365047	0.000611249
	21559	3	15767.6	20346.9		21559_24hFA	3	88191.5		21549_24hFA	24hFA	0.00107224	0.813728	0.0315343	0.00892203	0.000610724	0.0131154	0.00358759	0.0016265
	21563	3	11093	14020.2		21563_24hFA	3	52252.9		21559_24hFA	24hFA	0.00150577	0.847603	0.0247031	0.00873052	0.000942778	0.0259393	0.00328879	0.00192474
	41069	3	14829.3	12165.9		41069_24hFA	3	49654.5		21563_24hFA	24hFA	0.00117857	0.815854	0.0232306	0.00844464	0.000613063	0.0134489	0.00298241	0.000888445
	21506	3	10868.8	11032.6		21506_24hFA	3	32200.3		41069_24hFA	24hFA	0.00191303	0.786508	0.030265	0.0127387	0.00111929	0.017729	0.00424047	0.00321167
	21474	3	11865.6	16555.6		21474_24hFA	3	60076.7		21506_24hFA	24hFA	0.00250012	0.752498	0.0313589	0.0130805	0.00120315	0.0127616	0.00336695	0.00282207
	21383	3	10524.7	12181.7		21383_24hFA	3	36649.1		21474_24hFA	24hFA	0.0013575	0.822761	0.0371119	0.00676464	0.000682521	0.0117103	0.00345317	0.000703658
						21514_BSA	1	21904.3		21383_24hFA	24hFA	0.00148787	0.793434	0.0244432	0.00572698	0.00096232	0.019323	0.002512	0.00138987
						21520_BSA	1	24462.4		21514_BSA	BSA	0.000295839	0.561527	0.0429165	0.025186	0.000235807	0.0133704	0.00638698	0.00798413
						21539_BSA	1	31500.1		21520_BSA	BSA	0.000796598	0.427473	0.0626434	0.051358	0.000469225	0.0202065	0.00791275	0.00383918
						21414_BSA	1	14545.2		21539_BSA	BSA	0.000542062	0.458251	0.0507704	0.0102644	0.000281602	0.00981406	0.00444161	0.00185355
						21358_BSA	1	21707.4		21414_BSA	BSA	0.000105364	0.562995	0.0388549	0.0161996	7.77881e-05	0.0165544	0.00431034	0.00216542
						21565_BSA	1	64732.1		21358_BSA	BSA	0.000196169	0.482509	0.0587932	0.0223514	0.000113904	0.0139396	0.00665387	0.00343328
						21473_BSA	1	19506.1		21565_BSA	BSA	0.000286484	0.764795	0.024949	0.0179243	0.000196691	0.0149071	0.003206	0.0043398
						21381_BSA	1	20142.6		21473_BSA	BSA	0.000322758	0.547002	0.0476037	0.0182532	0.000221524	0.0189244	0.004771	0.00168029
						21609_BSA	1	21709.6		21381_BSA	BSA	0.000343716	0.516278	0.0651643	0.0205955	0.000205969	0.0138666	0.00745805	0.00545991
						21410_BSA	2	38458.3		21609_BSA	BSA	0.000212301	0.498398	0.0510139	0.0231127	0.000137273	0.0143623	0.00459834	0.00262563
						21419_BSA	2	26182		21410_BSA	BSA	0.000325957	0.614448	0.0348292	0.0103087	0.000225362	0.030844	0.00372478	0.0014991
						21522_BSA	2	24904.9		21419_BSA	BSA	0.00180367	0.483983	0.0484907	0.0210811	0.00114422	0.0250217	0.00601122	0.00364504
						21412_BSA	2	24043.5		21522_BSA	BSA	0.000249977	0.581867	0.0404236	0.0134179	0.000161794	0.0142308	0.00549552	0.00256315
						21505_BSA	2	32733.1		21412_BSA	BSA	0.000266254	0.652485	0.0320933	0.0150056	0.000165888	0.016128	0.00385142	0.00252433
						21643_BSA	2	33733.8		21505_BSA	BSA	8.64872e-05	0.733185	0.0354766	0.0207052	7.12606e-05	0.00991523	0.00327676	0.0101421
						21367_BSA	2	42548		21643_BSA	BSA	0.000584782	0.548857	0.0309489	0.0431698	0.0004686	0.0258922	0.00613837	0.0107146
						21572_BSA	2	52555.7		21367_BSA	BSA	0.000262795	0.723372	0.0292218	0.0148627	0.000156356	0.0164896	0.00412589	0.00308587
						21495_BSA	2	35873.2		21572_BSA	BSA	0.000367078	0.700303	0.0446935	0.0150411	0.000255811	0.0151627	0.00491393	0.0060063
						21511_BSA	3	59103.4		21495_BSA	BSA	0.000318023	0.504971	0.0437989	0.0185358	0.000245343	0.012526	0.00532003	0.00922804
						21311_BSA	3	28635.8		21511_BSA	BSA	8.74399e-05	0.811442	0.0230111	0.00696959	5.51926e-05	0.01892	0.00359687	0.0020789
						21536_BSA	3	27803		21311_BSA	BSA	0.000410611	0.609569	0.0364393	0.0320136	0.000277296	0.0151159	0.00320834	0.00196707
						40311_BSA	3	26915.2		21536_BSA	BSA	0.000380456	0.615664	0.0620177	0.0062942	0.000268455	0.0129767	0.00600045	0.0018602
						21403_BSA	3	24636.5		40311_BSA	BSA	0.000360468	0.622382	0.0402701	0.0147068	0.000262372	0.0196775	0.00493271	0.00356998
						21647_BSA	3	26852.5		21403_BSA	BSA	0.000216719	0.654768	0.0277217	0.0131683	0.000131403	0.0117805	0.00502515	0.0031258
						21549_BSA	3	22390.6		21647_BSA	BSA	0.000283939	0.601901	0.0464746	0.0301654	0.000197035	0.0153387	0.00705718	0.00657559
						21559_BSA	3	28344.1		21549_BSA	BSA	0.00017094	0.628719	0.0443242	0.012914	0.000128205	0.0132514	0.00452103	0.00199752
						21563_BSA	3	21861.1		21559_BSA	BSA	0.000499935	0.717852	0.0368713	0.0124899	0.0003672	0.0210252	0.00450134	0.00237817
						41069_BSA	3	21767.5		21563_BSA	BSA	0.000202999	0.641331	0.038842	0.0131971	0.00013633	0.0158434	0.00536074	0.00209653
						21506_BSA	3	19782		41069_BSA	BSA	0.000219801	0.558901	0.0474959	0.0203027	0.000159205	0.0196461	0.00672017	0.00631201
						21474_BSA	3	25421.2		21506_BSA	BSA	0.000316826	0.557708	0.0408136	0.0252894	0.000203042	0.0162977	0.00520951	0.00364827
						21383_BSA	3	21506.6		21474_BSA	BSA	0.00011965	0.651251	0.0457041	0.0180761	8.40678e-05	0.00899984	0.00420688	0.00342156
						21514_FARF	1	28755.8		21383_BSA	BSA	0.000371585	0.566416	0.0396265	0.0245367	0.000278321	0.0224186	0.0047964	0.00540037
						21520_FARF	1	26362.6		21514_FARF	FARF	0.00101461	0.730666	0.037039	0.00767456	0.000691595	0.016173	0.00439358	0.00253344
						21539_FARF	1	47030.7		21520_FARF	FARF	0.00486072	0.530796	0.0608205	0.0106077	0.00312575	0.0205777	0.00692374	0.00141278
						21414_FARF	1	14260.2		21539_FARF	FARF	0.0013663	0.638012	0.0331159	0.0105649	0.000771042	0.013522	0.00376289	0.00136126
						21358_FARF	1	37230.6		21414_FARF	FARF	0.000486831	0.581118	0.0484793	0.0209619	0.000289722	0.015992	0.00601391	0.00260508
						21565_FARF	1	35491.3		21358_FARF	FARF	0.000873713	0.703774	0.0379361	0.0178795	0.000530346	0.0165303	0.00466091	0.00275643
						21473_FARF	1	32173.4		21565_FARF	FARF	0.000754593	0.733834	0.0293741	0.0101995	0.000436591	0.0131136	0.00274554	0.0014596
						21381_FARF	1	35222		21473_FARF	FARF	0.000923579	0.712036	0.0348126	0.010131	0.000633078	0.0150528	0.00330784	0.00108278
						21609_FARF	1	43763.9		21381_FARF	FARF	0.00191279	0.701066	0.0516259	0.0143104	0.00100608	0.011665	0.00612046	0.00503632
						21410_FARF	2	25110.3		21609_FARF	FARF	0.000479082	0.761451	0.030842	0.0124569	0.000305834	0.0112708	0.00243587	0.000747294
						21419_FARF	2	26657.3		21410_FARF	FARF	0.00166304	0.650714	0.0399709	0.0121194	0.000998151	0.0222118	0.00383518	0.00122773
						21522_FARF	2	46142.4		21419_FARF	FARF	0.00348067	0.563057	0.061221	0.0133103	0.00205664	0.0224607	0.00769656	0.0022202
						21412_FARF	2	30634.8		21522_FARF	FARF	0.000832437	0.780888	0.0276611	0.00994649	0.000452699	0.0165576	0.00314181	0.00103012
						21505_FARF	2	86892.7		21412_FARF	FARF	0.000941967	0.71814	0.0319564	0.00982409	0.000562755	0.0173807	0.00414194	0.00231086
						21643_FARF	2	62964.7		21505_FARF	FARF	0.000213947	0.894687	0.0160369	0.00979879	0.000149194	0.013697	0.00197578	0.00421013
						21367_FARF	2	59434		21643_FARF	FARF	0.00199416	0.773877	0.0224214	0.0194313	0.00132575	0.0289201	0.00304318	0.00335254
						21572_FARF	2	64076.3		21367_FARF	FARF	0.000989033	0.790774	0.0224201	0.014603	0.000501337	0.0157513	0.00327486	0.00226939
						21495_FARF	2	66958.3		21572_FARF	FARF	0.00270116	0.76656	0.0413178	0.0172144	0.00168264	0.035288	0.00488123	0.00286302
						21511_FARF	3	60278.1		21495_FARF	FARF	0.000913084	0.678716	0.0270633	0.0150954	0.000540314	0.0145011	0.00331744	0.00304077
						21311_FARF	3	44026.2		21511_FARF	FARF	0.000522946	0.820169	0.0272996	0.0145036	0.000359223	0.0234691	0.00344819	0.00265301
						21536_FARF	3	32813.2		21311_FARF	FARF	0.000866595	0.722031	0.0305651	0.0282191	0.000553319	0.017573	0.00339032	0.00320591
						40311_FARF	3	40993.2		21536_FARF	FARF	0.00231793	0.686683	0.0306904	0.016046	0.00142195	0.0159406	0.0034054	0.00193403
						21403_FARF	3	39176.7		40311_FARF	FARF	0.00185064	0.78106	0.0408408	0.00872415	0.00105576	0.0210715	0.00386029	0.00144925
						21647_FARF	3	36780.1		21403_FARF	FARF	0.000759001	0.738767	0.0352326	0.0100243	0.000398128	0.00996892	0.00380604	0.000869457
						21549_FARF	3	29570.9		21647_FARF	FARF	0.00129953	0.793066	0.0448303	0.00984325	0.000760325	0.0128165	0.0050898	0.00266823
						21559_FARF	3	66854.5		21549_FARF	FARF	0.000735697	0.72841	0.0341544	0.0130587	0.000436495	0.012069	0.00422467	0.00225571
						21563_FARF	3	35124.4		21559_FARF	FARF	0.000916775	0.853778	0.0211476	0.00588582	0.000638738	0.024058	0.0025309	0.000809507
						41069_FARF	3	30157.9		21563_FARF	FARF	0.00158451	0.74154	0.0323535	0.00720477	0.000895158	0.0118721	0.00420924	0.00122892
						21506_FARF	3	21913.6		41069_FARF	FARF	0.00132014	0.689695	0.0373021	0.00851251	0.00087149	0.0171167	0.00438351	0.00156593
						21474_FARF	3	25815.9		21506_FARF	FARF	0.00105751	0.628643	0.0498422	0.0110362	0.000728065	0.0189733	0.00492749	0.00182947
						21383_FARF	3	28717.6		21474_FARF	FARF	0.000240519	0.663054	0.0453475	0.0117411	0.000186148	0.00887727	0.00393977	0.00174702
										21383_FARF	FARF	0.00193215	0.582985	0.0343907	0.0156392	0.00122315	0.0255321	0.00414146	0.0034614

## Sheet: Table S1
Table S1
PID	Pre-pregnancy obesity, n (%)	Age (y)	Primiparous, n (%)	Cesarean delivery, n (%)	Pre-pregnancy BMI (kg/m2)	Gestational weight gain (kg)	Gestational age at delivery (wk)	Insulin (nIU/mL)	Glucose (mg/dL)	HDL-C (mg/dL)	Triglycerides (mg/dL)	Free Fatty Acids (mg/dL)	Sex, n (f/m)	Ever breastfed, n (%)	Exclusive breastfed 6 mo, n (%)	Birth weight (g)	Birth fat mass (g)	Birth fat mass (%)	Birth fat free mass (g)	Birth fat free mass (%)	Cord blood glucose (mg/dL)	Cord blood insulin (mg/dL)	Cord blood triglycerides (mmol/L)	MSC time to confluence (d)	age (yrs) at 4-6mo visit	Weight (kg) at 4-6mo	BMI (kg/m2) at 4-6mo	Fat mass (kg) at 4-6mo	Fat mass (%) at 4-6mo	Fat free mass (kg) at 4-6mo	Fat free mass (%) at 4-6mo	Age (yrs) at 4-6yr visit	Weight (kg) at 4-6yr	BMI (kg/m2) at 4-6yr	Fat mass (kg at 4-6yr	Fat mass (%) at 4-6yr	Fat free mass (kg) at 4-6yr	Fat free mass (%) at 4-6yr	Waist circumference (cm) at 4-6yr
21358	NW	30	0	0	20.7263	16.3294	39	14	73	38	284	456	Male	1	0	2952	0.0473	1.65	2.7956	98.35	49	5	36	25	0.33425	6.2252	15.39	1.134	18.2	5.09115	81.8	.	.	.	.	.	.	.	.
21381	NW	19	1	0	21.0951	10.84	38.1429	7	87	58	128	273	Male	0	0	3180	0.19765	6.55	2.801	93.45	69	3	18	21	0.48767	7.52735	16.3992	1.311	17.45	6.21635	82.55	5.45479	16.65	14.5836	1.977	12.15	14.3005	87.85	49.25
21414	Obese	29	1	0	36.15	18.5974	39.2857	11	76	76	113	511	Male	1	0	2800	0.2374	8.95	2.4187	91.05	53	.	35	20	0.38082	6.24	16.1289	1.34785	21.6	4.8919	78.4	.	.	.	.	.	.	.	.
21473	NW	26	1	0	19.7145	6.8039	39	3	62	73	115	354	Female	0	0	2810	0.33275	11.95	2.45215	88.05	64	10	11	24	0.34521	7.437	19.0387	2.65865	35.8	4.77835	64.2	.	.	.	.	.	.	.	.
21514	NW	37	0	0	21.1646	18.1437	39	12	89	95	123	410	Female	1	1	3730	0.39995	11.65	3.0315	88.35	.	.	.	22	0.36164	7.6074	18.8664	2.208	29.05	5.3994	70.95	4.45205	17.7	14.7082	3.118	17.5	14.6975	82.5	48.5
21520	NW	19	1	0	23.1958	14.3	40.5714	19	76	77	207	328	Female	1	1	3245	0.14545	4.7	2.957	95.3	.	.	.	24	0.88219	.	.	.	.	.	.	4.54521	18.05	16.3252	3.413	18.85	14.6985	81.15	55.88
21539	NW	30	0	0	20.291	15.4967	40.4286	37	105	59	136	319	Male	1	1	3065	0.251	8.65	2.65105	91.35	82	6	27	28	0.36986	7.40335	17.6311	2.31685	31.3	5.08645	68.7	.	.	.	.	.	.	.	.
21565	Obese	20	1	0	33.734	15.114	40.2857	8	73	57	92	214	Male	1	1	3135	.	.	.	.	85	3	61	35	0.36164	7.5745	17.8454	1.1528	15.2	6.42165	84.8	4.48767	19.2	15.0631	2.2285	11.9	16.4905	88.1	49.2
21609	NW	30	0	0	20.201	10.478	39.7143	8	74	74	111	160	Male	1	1	3110	0.1787	5.95	2.8384	94.05	89	3	53	38	0.30411	.	.	.	.	.	.	.	.	.	.	.	.	.	.
21367	NW	35	0	1	22.5783	12.5776	39.8571	6	73	70	144	295	Male	1	1	3780	0.2818	8.25	3.14525	91.75	65	10	23	20	0.38356	6.0416	14.1253	1.0054	16.65	5.03625	83.35	4.64932	16.375	15.1396	1.66	10.15	14.6715	89.85	49.5
21410	Obese	42	0	0	34.2025	3.1752	38	13	77	56	162	645	Male	1	0	3030	0.2894	9.9	2.6333	90.1	58	5	53	30	0.42192	6.804	16.4311	1.5681	23.05	5.2359	76.95	.	.	.	.	.	.	.	.
21412	Obese	38	0	0	30.2044	10.7326	39.7143	15	82	57	207	408	Male	1	0	3125	0.12065	4.15	2.8159	95.85	.	.	.	26	0.35616	6.966	17.2485	1.8185	26.1	5.1475	73.9	4.51507	16.775	14.6794	2.819	16.85	13.9125	83.15	51.5
21419	NW	30	1	0	21.0642	17.2366	39.5714	9	72	97	114	552	Female	1	1	3385	0.3205	10	2.88755	90	126	8	33	25	0.35616	6.3675	16.7806	1.7425	27.35	4.62465	72.65	.	.	.	.	.	.	.	.
21495	Obese	23	1	0	30.7497	23.1333	39.4286	16	79	80	161	332	Male	1	1	3298	0.32675	10.25	2.85495	89.75	65	5	98	22	0.34795	7.4485	17.4146	2.1666	29.05	5.28165	70.95	.	.	.	.	.	.	.	.
21505	Obese	22	0	1	35.8627	0.4537	39	18	89	45	209	450	Male	1	0	3120	0.38765	13.1	2.5713	86.9	77	14	22	28	0.32603	5.45545	15.0036	0.96135	17.6	4.4941	82.4	4.46849	15.025	15.1307	1.7105	11.35	13.3705	88.65	49.6
21522	Obese	27	0	0	41.9185	0.9073	39.5714	15	75	69	106	408	Female	1	0	2800	0.31845	12	2.33675	88	74	6	31	20	0.46575	7.0225	16.1214	1.4366	20.45	5.58575	79.55	.	.	.	.	.	.	.	.
21572	NW	24	0	0	21.2574	10.0698	38.2857	9	64	46	153	274	Female	1	0	2780	0.19975	7.65	2.4219	92.35	.	.	.	32	0.33699	5.895	16.2934	1.51005	25.6	4.3847	74.4	.	.	.	.	.	.	.	.
21643	Obese	23	0	0	30.2279	17.781	42	15	75	54	170	243	Female	1	0	3650	0.54855	15.75	2.93235	84.25	77	6	57	36	0.33699	5.813	14.8575	1.4511	25	4.36215	75	4.20274	14.7	15.1511	3.1825	21.95	11.3425	78.1	51
21311	NW	31	1	0	19.1096	15.989	40.1429	27	86	64	209	532	Male	1	0	4215	0.42225	10.75	3.50545	89.25	.	.	.	24	0.48767	8.1495	17.368	1.82245	22.35	6.32695	77.65	4.53425	18.45	14.8404	5.0425	27.25	13.468	72.75	51.5
21383	NW	30	1	1	22.3681	16.1923	41	7	79	54	177	432	Female	1	1	3480	0.36725	11.1	2.9411	88.9	78	5	97	24	0.43836	7.4725	19.8212	2.34605	31.4	5.1261	68.6	4.67397	18	17.4719	4.255	23.75	13.6425	76.25	54.1
21403	NW	33	1	0	21.8514	14.515	40.8571	10	79	73	137	534	Male	1	1	3395	0.36085	10.9	2.9473	89.1	67	6	60	29	0.4137	6.6315	16.8685	1.3411	20.2	5.2905	79.8	5.93699	17	13.7976	.	.	.	.	49.75
21474	Obese	20	1	0	30.5479	18.5109	38.1429	31	101	39	198	428	Male	1	1	3404	0.3831	11.55	2.93645	88.45	94	15	28	19	0.38082	6.678	17.3445	1.93825	29.05	4.7398	70.95	.	.	.	.	.	.	.	.
21506	Obese	24	0	1	34.4799	3.1752	39	16	79	65	160	414	Female	1	0	3430	0.2081	6.7	2.9168	93.3	93	13	14	21	0.34521	6.195	16.5943	1.69635	27.4	4.49835	72.6	.	.	.	.	.	.	.	.
21511	Obese	25	1	0	36.1936	3.1752	39.5714	15	80	44	183	578	Male	1	0	3385	0.39265	12	2.8865	88	71	9	51	24	0.35616	6.64495	16.5055	1.72935	26	4.9156	74	.	.	.	.	.	.	.	.
21536	NW	21	0	0	21.1168	12.5817	41.4286	10	79	57	149	376	Female	1	0	3195	0.4119	13.3	2.6891	86.7	71	4	57	27	0.39178	6.1895	15.4471	1.4501	23.45	4.7393	76.55	.	.	.	.	.	.	.	.
21549	NW	29	1	0	21.5646	11.794	40.4286	14	66	47	199	368	Male	1	0	2985	0.0493	1.8	2.7477	98.2	.	.	.	32	0.36712	6.3785	15.4756	1.16885	18.3	5.20975	81.7	.	.	.	.	.	.	.	.
21559	Obese	19	1	0	31.5493	21.8	40.7143	13	73	51	154	381	Female	1	0	3165	0.43025	14.25	2.5874	85.75	86	18	85	42	0.33973	6.436	17.9375	2.2173	34.5	4.21905	65.5	4.46301	15.425	16.2262	4.1995	27.35	11.1675	72.65	48.7
21563	Obese	32	0	0	30.011	10.025	41.1429	10	93	75	132	473	Female	1	1	3848	0.4387	11.95	3.2343	88.05	140	5	79	33	0.34795	5.5805	13.8834	1.38145	24.75	4.1991	75.25	.	.	.	.	.	.	.	.
21647	Obese	28	1	0	34.9317	1.274	41.1429	30	80	53	258	319	Male	0	0	4198	0.44615	11.1	3.57305	88.9	58	10	43	25	0.39452	7.7025	17.133	2.18865	28.45	5.51355	71.55	4.52603	18.125	15.4533	5.1095	28.4	12.89	71.6	52.4
40311	Obese	36	0	0	32.528	8.6183	39	12	75	51	202	706	Male	1	1	3565	0.3472	9.95	3.15275	90.05	53	8	31	27	0.32603	7.30245	17.021	1.9315	26.45	5.3709	73.55	4.52603	18.2	15.3608	4.394	24.4	13.598	75.6	51.5
41069	Obese	25	0	0	33.3719	-5.271	37.8571	8	72	54	153	502	Female	1	0	3042	0.27755	9.8	2.551	90.2	83	12	24	33	0.33973	7.585	17.8154	2.2338	29.45	5.3516	70.55	.	.	.	.	.	.	.	.

[truncated: 9 more sheets: Table S3, Tables S4-S8, MSCCluster_raw, MSCCluster_normalized, LipidChallenge_raw, LipidChallenge_normalized, Cluster1_Challenge_norm, Cluster2_Challenge_norm, Cluster3_Challenge_norm]
